# Supplementary material for: First Chromosome-Scale Assembly and Deep Floral-Bud Transcriptome of a Male Kiwifruit
Source: Front Genet. 2022 May 16;13:852161. doi: 10.3389/fgene.2022.852161 (PMC9149279; doi:10.3389/fgene.2022.852161)
Supplement: Supplementary file 1 [file DataSheet1.zip › Supplementary Tables.XLSX]

## Sheet: Supplementary Table 1
Supplementary Table 1. Final Assembly Basic Metrics of the ‘Russell’ genome and comparison with other genomes on key parameters.
	LINKAGE GROUPS	HAPLOTIGS	UNASSIGN CONTIGS	ALL	A. chinensis	A. chinensis	A. eriantha *	A. rufa
					‘Hongyang’(v3)	Red5(v2)	‘White’	‘Fuchu’
Assembly Units	29	424	7	460	29	29	29	29
Total Bases assembled towards chromosomes	618638013	372571230	88945	991298188	583182416	595930390	682719194	509119555
Longest	27588544	6151670	21758	27588544	27300000	27482763	30445504	24604863
Shortest	14889820	1530	67	67	13859947	13993081	17416814	11718745
N25 length	23557574	1985236	18883	22554392	21936666	22061323	24637814	22129263
L25 count	7	32	2	11	6	7	7	6
N50 length	21772171	1299763	16106	19443800	20157352	20773294	23583865	18232355
L50 count	14	90	3	23	13	13	14	12
N75 length	19856930	760497	16052	1769035	18517491	19055505	22193947	15346846
L75 count	21	183	4	78	21	21	21	20
N90 length	18281066	495007	15998	790762	17376422	17700447	20112082	13069920
L90 count	26	273	5	205	26	26	26	25
* A. eriantha assembly containg linkage groups numbered from 1 to 30. For our analysis we used Chr01 to Chr29 from the A. eriantha published assembly (Tang et al., 2019).
Tang, W., Sun, X., Yue, J., Tang, X., Jiao, C., Yang, Y., Niu, X., Miao, M., Zhang, D., Huang, S., Shi, W., Li, M., Fang, C., Fei, Z., and Liu, Y. (2019). Chromosome-scale genome assembly of kiwifruit Actinidia eriantha with single-molecule sequencing and chromatin interaction mapping. GigaScience 8. doi: 10.1093/gigascience/giz027

## Sheet: Supplementary Table 2
Supplementary Table 2. Locations of the haplotigs relative to the final primary assembly.
#reassigned_contig	top_hit_contig	second_hit_contig	best_match_coverage	max_match_coverage	reassignment
000000F_000	chr19	chr27	99.42	805.61	REPEAT
000000F_001	chr19	chr16	97.79	462.88	REPEAT
000001F_000	chr8	chr18	98.28	355.43	REPEAT
000001F_001	chr8	chr15	98.23	300.56	REPEAT
000001F_002	chr8	chr22	98.55	252.69	REPEAT
000001F_003	chr8	chr15	99.73	356.04	REPEAT
000001F_004	chr8	chr27	100	217.93	HAPLOTIG
000001F_005	chr8	chr27	99.97	1855.21	REPEAT
000002F_000	chr5	chr16	97.66	417.02	REPEAT
000002F_001	chr5	chr8	97.73	318.26	REPEAT
000002F_002	chr5	chr27	96.66	436.25	REPEAT
000002F_003	chr5	chr21	98.51	316.52	REPEAT
000002F_004	chr5	chr7	99.53	340.79	REPEAT
000002F_005	chr5	chr19	97.83	1002.2	REPEAT
000004F_000	chr21	chr4	99.56	210.57	HAPLOTIG
000004F_001	chr21	chr16	97.79	376.48	REPEAT
000004F_002	chr21	chr27	98.03	331.16	REPEAT
000004F_003	chr21	chr27	98.4	449.29	REPEAT
000004F_004	chr21	chr16	99.8	773.29	REPEAT
000004F_005	chr21	chr12	99.92	371.91	REPEAT
000004F_006	chr21	chr19	97.5	994.53	REPEAT
000004F_007	chr21	chr28	99.98	7467.69	REPEAT
000005F_000	chr23	chr13	98.6	224.74	HAPLOTIG
000005F_001	chr23	chr16	98.41	299.89	REPEAT
000005F_002	chr23	chr16	99.08	845.19	REPEAT
000005F_003	chr23	chr16	99.99	638.05	REPEAT
000006F_000	chr6	chr19	96.87	319.96	REPEAT
000006F_001	chr6	chr9	99.44	318.75	REPEAT
000006F_002	chr6	chr19	99.45	224.53	HAPLOTIG
000006F_003	chr6	chr19	97.92	291.14	REPEAT
000006F_004	chr6	chr19	99.17	218.46	HAPLOTIG
000007F_000	chr10	chr3	97.99	196.74	HAPLOTIG
000007F_001	chr10	chr16	99.47	539.56	REPEAT
000008F_000	chr7	chr16	87.79	626.76	REPEAT
000008F_001	chr7	chr5	99.8	441.21	REPEAT
000008F_002	chr7	chr10	99.66	217.5	HAPLOTIG
000008F_003	chr7	chr27	99.53	284.34	REPEAT
000008F_004	chr7	chr19	99.91	1166.14	REPEAT
000008F_005	chr7	chr8	98.25	505.66	REPEAT
000009F_000	chr20	chr29	98.97	1037.1	REPEAT
000009F_001	chr20	chr16	98.78	399.14	REPEAT
000009F_002	chr20	chr16	99.76	490.66	REPEAT
000009F_003	chr20	chr12	98.75	210.34	HAPLOTIG
000010F_000	chr5	chr27	97.9	681.41	REPEAT
000010F_001	chr5	chr16	98.73	1072.7	REPEAT
000010F_002	chr5	chr16	99.91	1083.68	REPEAT
000010F_003	chr5	chr27	97.85	299.74	REPEAT
000010F_004	chr5	chr27	99.32	342.98	REPEAT
000010F_005	chr5	chr27	99.97	305.78	REPEAT
000011F_000	chr24	chr8	98.91	190.78	HAPLOTIG
000011F_001	chr24	chr16	99.44	563.96	REPEAT
000011F_002	chr24	chr22	98.91	254.71	REPEAT
000011F_003	chr24	chr16	99.03	419.81	REPEAT
000012F_000	chr29	chr16	99.6	478.38	REPEAT
000012F_001	chr29	chr13	99.18	265.65	REPEAT
000012F_002	chr29	chr27	97.93	302.1	REPEAT
000012F_003	chr29	chr13	98.95	327.77	REPEAT
000012F_004	chr29	chr13	98.21	222.57	HAPLOTIG
000012F_005	chr29	chr16	98.7	900.61	REPEAT
000012F_006	chr29	chr18	99.92	501.48	REPEAT
000013F_000	chr28	chr26	98.45	238.09	HAPLOTIG
000013F_001	chr28	chr26	99.35	190.54	HAPLOTIG
000013F_002	chr28	chr26	98.75	221.34	HAPLOTIG
000013F_003	chr28	chr26	99.34	195.84	HAPLOTIG
000014F_000	chr2	chr27	90.65	299.03	REPEAT
000014F_001	chr2	chr16	99.19	1080.37	REPEAT
000014F_002	chr2	chr16	99.26	879.12	REPEAT
000015F_000	chr26	chr16	98.94	236.1	HAPLOTIG
000015F_001	chr26	chr16	99.97	217.7	HAPLOTIG
000015F_002	chr26	chr16	99.76	328.18	REPEAT
000016F_000	chr12	chr27	98.39	577.49	REPEAT
000016F_001	chr12	chr19	99.01	403.21	REPEAT
000016F_002	chr12	chr27	99.23	643.58	REPEAT
000017F_000	chr25	chr19	99.92	1469.03	REPEAT
000017F_001	chr25	chr16	98.82	985.47	REPEAT
000017F_002	chr25	chr27	99.71	1007.95	REPEAT
000018F_000	chr15	chr8	99.57	239.3	HAPLOTIG
000018F_001	chr15	chr8	98.03	338.5	REPEAT
000018F_002	chr15	chr8	99.09	253.6	REPEAT
000018F_003	chr15	chr8	99.4	312.2	REPEAT
000019F_000	chr16	chr27	90.23	724.28	REPEAT
000019F_001	chr16	chr19	97.35	1896.63	REPEAT
000019F_003	chr18	chr27	99.38	1202.62	REPEAT
000020F_000	chr11	chr10	97.44	273.21	REPEAT
000020F_001	chr11	chr10	98.37	287.4	REPEAT
000021F_000	chr17	chr27	98.98	304.82	REPEAT
000021F_001	chr17	chr19	99.54	399.23	REPEAT
000021F_002	chr17	chr29	99.98	605.51	REPEAT
000021F_003	chr17	chr12	99.96	289.6	REPEAT
000022F_000	chr27	chr5	98.35	245.97	HAPLOTIG
000022F_001	chr27	chr5	83.02	199.71	HAPLOTIG
000022F_002	chr27	chr5	99.27	311.18	REPEAT
000022F_003	chr27	chr5	99.6	367.54	REPEAT
000023F_000	chr12	chr16	98.08	618.33	REPEAT
000023F_001	chr12	chr8	98.45	329.59	REPEAT
000023F_002	chr12	chr27	99.63	334.76	REPEAT
000024F_000	chr1	chr8	87.93	219.09	HAPLOTIG
000024F_001	chr1	chr8	98.28	245.23	HAPLOTIG
000024F_002	chr1	chr8	99.24	259.36	REPEAT
000024F_003	chr1	chr12	99.11	244.97	HAPLOTIG
000025F_000	chr6	chr27	98.43	291.59	REPEAT
000025F_001	chr6	chr27	99.35	557.2	REPEAT
000025F_002	chr6	chr27	99.87	328.43	REPEAT
000026F_000	chr13	chr29	99.29	363.41	REPEAT
000026F_001	chr13	chr29	99.56	228.51	HAPLOTIG
000026F_002	chr13	chr29	99.61	240.35	HAPLOTIG
000027F_000	chr3	chr27	92.42	441.57	REPEAT
000027F_001	chr3	chr18	99.58	237.88	HAPLOTIG
000027F_002	chr3	chr24	97.1	248.87	HAPLOTIG
000027F_003	chr3	chr24	97.97	214.23	HAPLOTIG
000028F_000	chr16	chr26	98.98	198.83	HAPLOTIG
000028F_001	chr16	chr11	99.08	255.05	REPEAT
000028F_002	chr16	chr11	99.36	250.23	REPEAT
000029F_000	chr7	chr19	97.3	723.89	REPEAT
000029F_001	chr7	chr6	99.95	388.34	REPEAT
000029F_002	chr7	chr27	99.72	638.16	REPEAT
000029F_003	chr7	chr6	99.36	355.71	REPEAT
000030F_000	chr22	chr27	98.64	341.93	REPEAT
000030F_001	chr22	chr27	98.4	771.9	REPEAT
000031F_000	chr2	chr22	98.53	230.77	HAPLOTIG
000031F_001	chr2	chr3	99.17	226.04	HAPLOTIG
000031F_002	chr2	chr3	98.25	207.98	HAPLOTIG
000031F_003	chr2	chr3	99.92	193.1	HAPLOTIG
000032F_000	chr17	chr29	96.07	343.13	REPEAT
000032F_001	chr17	chr29	98.52	335.1	REPEAT
000033F_000	chr8	chr15	98.04	260.72	REPEAT
000033F_001	chr8	chr15	99.43	313.27	REPEAT
000033F_002	chr8	chr15	99.97	318.41	REPEAT
000034F_000	chr20	chr25	85.37	203.03	HAPLOTIG
000034F_001	chr20	chr14	94.52	214.37	HAPLOTIG
000035F_000	chr27	chr16	99.95	1000.53	REPEAT
000035F_001	chr27	chr16	99.64	1640.23	REPEAT
000035F_002	chr27	chr16	99.99	1472.73	REPEAT
000036F_000	chr8	chr1	97.52	256.61	REPEAT
000037F_000	chr18	chr22	99.12	399.6	REPEAT
000037F_001	chr18	chr22	98.63	252.15	REPEAT
000037F_003	chr18	chr5	99.78	297.23	REPEAT
000038F_000	chr29	chr16	99.51	641.93	REPEAT
000038F_001	chr29	chr19	99.49	304.89	REPEAT
000038F_002	chr29	chr14	99.99	254.17	REPEAT
000039F_000	chr9	chr27	93.95	501.36	REPEAT
000039F_001	chr9	chr1	98.16	266.37	REPEAT
000040F_000	chr4	chr16	99.53	680.51	REPEAT
000040F_001	chr4	chr16	99.44	556.03	REPEAT
000041F_000	chr11	chr25	98.39	268.83	REPEAT
000041F_001	chr11	chr16	98.85	225.25	HAPLOTIG
000041F_002	chr11	chr10	99.82	350.08	REPEAT
000041F_003	chr11	chr16	98.8	242.67	HAPLOTIG
000042F_000	chr10	chr19	99.99	1672.64	REPEAT
000042F_001	chr10	chr27	98.23	692.12	REPEAT
000042F_002	chr27	chr19	99.98	929.99	REPEAT
000042F_003	chr10	chr19	99.03	1606.6	REPEAT
000042F_004	chr10	chr19	98.47	1672.84	REPEAT
000043F_000	chr18	chr8	97.91	259.09	REPEAT
000043F_001	chr18	chr8	98.09	358.66	REPEAT
000043F_002	chr18	chr16	98.46	377.5	REPEAT
000044F_000	chr16	chr27	98.91	564.74	REPEAT
000044F_001	chr16	chr27	97.18	442.61	REPEAT
000045F_000	chr3	chr19	98.46	244.37	HAPLOTIG
000045F_001	chr3	chr24	98.71	344.92	REPEAT
000045F_002	chr3	chr24	99.99	214.65	HAPLOTIG
000046F_000	chr19	chr6	99.14	197.13	HAPLOTIG
000046F_001	chr19	chr23	99.96	213.29	HAPLOTIG
000046F_002	chr19	chr23	98.64	163.8	HAPLOTIG
000046F_003	chr19	chr6	99.98	263.22	REPEAT
000047F_000	chr4	chr21	98.14	245.55	HAPLOTIG
000047F_001	chr4	chr21	96.39	202	HAPLOTIG
000047F_002	chr17	chr4	97.45	217.22	HAPLOTIG
000048F_000	chr27	chr16	99.1	518.01	REPEAT
000048F_001	chr27	chr5	99.01	299.47	REPEAT
000048F_002	chr27	chr25	99.35	435.7	REPEAT
000049F_000	chr18	chr3	97.7	307	REPEAT
000049F_001	chr18	chr3	99.96	249.88	HAPLOTIG
000050F_000	chr7	chr14	99.59	211.7	HAPLOTIG
000050F_001	chr7	chr14	99.64	245.19	HAPLOTIG
000051F_000	chr29	chr16	98.75	677.5	REPEAT
000051F_001	chr29	chr19	99.93	878.43	REPEAT
000051F_002	chr29	chr16	100	1587.03	REPEAT
000051F_003	chr29	chr25	99.16	1234.23	REPEAT
000052F_000	chr23	chr19	99.64	251.11	REPEAT
000052F_001	chr23	chr19	99.92	248.04	HAPLOTIG
000052F_002	chr23	chr10	98.95	153.78	HAPLOTIG
000053F_000	chr26	chr28	98.95	264.47	REPEAT
000053F_001	chr26	chr28	93.7	211.46	HAPLOTIG
000053F_002	chr26	chr28	99.91	223.61	HAPLOTIG
000054F_000	chr12	chr20	99.08	266.8	REPEAT
000054F_001	chr12	chr20	97.77	217.21	HAPLOTIG
000055F_000	chr18	chr27	99.19	871.47	REPEAT
000055F_001	chr18	chr16	99.99	536.17	REPEAT
000056F_000	chr1	chr27	99.85	489.85	REPEAT
000056F_001	chr1	chr9	99.96	297.17	REPEAT
000056F_002	chr1	chr16	99.76	371.53	REPEAT
000057F_000	chr5	chr27	99.19	475.5	REPEAT
000057F_001	chr5	chr27	97.97	238.51	HAPLOTIG
000058F_000	chr15	chr28	98.12	218.21	HAPLOTIG
000058F_001	chr15	chr28	98.39	209.17	HAPLOTIG
000059F_000	chr14	chr18	98.71	255.7	REPEAT
000059F_001	chr14	chr18	99.57	219.69	HAPLOTIG
000059F_002	chr14	chr22	99.75	161.86	HAPLOTIG
000060F_000	chr13	chr27	94.9	281.14	REPEAT
000060F_001	chr13	chr27	97.6	680.03	REPEAT
000060F_002	chr13	chr16	99.99	1999.84	REPEAT
000061F_000	chr25	chr16	99.9	1018.9	REPEAT
000062F_000	chr3	chr2	87.84	200.74	HAPLOTIG
000062F_001	chr3	chr2	99.58	204.19	HAPLOTIG
000062F_002	chr3	chr2	99.8	213.27	HAPLOTIG
000062F_003	chr3	chr2	99.92	223.18	HAPLOTIG
000064F_000	chr20	chr12	99.69	281.56	REPEAT
000064F_001	chr20	chr12	98.22	244.25	HAPLOTIG
000065F_000	chr19	chr6	98.9	258.44	REPEAT
000065F_001	chr19	chr8	97.74	262.22	REPEAT
000065F_002	chr19	chr6	99.21	448.36	REPEAT
000065F_003	chr19	chr5	99.96	615.7	REPEAT
000066F_000	chr7	chr16	98.24	1200.49	REPEAT
000066F_001	chr7	chr16	99.81	842.4	REPEAT
000067F_000	chr12	chr20	97.88	255.68	REPEAT
000068F_000	chr17	chr16	99.53	588.26	REPEAT
000068F_001	chr17	chr19	98.18	613.41	REPEAT
000068F_002	chr17	chr16	99.99	1068.07	REPEAT
000069F_000	chr16	chr26	96.48	322.01	REPEAT
000069F_001	chr16	chr26	99.96	251.73	REPEAT
000070F_000	chr13	chr23	98.78	254.43	REPEAT
000070F_001	chr13	chr23	99.99	4055.11	REPEAT
000070F_002	chr13	chr27	99.92	2609.35	REPEAT
000070F_003	chr13	chr27	99.98	2256.63	REPEAT
000070F_004	chr13	chr27	99.98	5375.64	REPEAT
000070F_005	chr13	chr26	99.92	4544.13	REPEAT
000071F_000	chr3	chr18	99.7	222.18	HAPLOTIG
000072F_000	chr28	chr27	92.3	306.53	REPEAT
000072F_001	chr28	chr16	99.36	377.92	REPEAT
000073F_000	chr13	chr23	98.35	240.43	HAPLOTIG
000073F_001	chr13	chr8	98.81	1056.48	REPEAT
000075F_000	chr4	chr23	99.04	279.62	REPEAT
000075F_001	chr4	chr21	99.02	223.95	HAPLOTIG
000075F_002	chr4	chr21	99.33	200.83	HAPLOTIG
000075F_003	chr4	chr27	99.29	293.67	REPEAT
000076F_000	chr23	chr19	99.11	208.9	HAPLOTIG
000077F_000	chr27	chr16	99.07	1119.85	REPEAT
000077F_001	chr27	chr16	98.67	1538.03	REPEAT
000078F_000	chr21	chr4	98.78	235.75	HAPLOTIG
000078F_001	chr21	chr4	97.55	240.09	HAPLOTIG
000079F_000	chr15	chr8	98.58	262.12	REPEAT
000080F_000	chr28	chr16	99.45	692.78	REPEAT
000080F_001	chr28	chr27	99.93	518.05	REPEAT
000080F_002	chr28	chr19	96.03	364.54	REPEAT
000081F_000	chr14	chr7	98.5	333.81	REPEAT
000081F_001	chr14	chr16	99.32	619.6	REPEAT
000081F_002	chr14	chr16	93.34	992.81	REPEAT
000082F_000	chr23	chr19	99.89	203.49	HAPLOTIG
000082F_001	chr23	chr19	99.42	228.97	HAPLOTIG
000082F_002	chr23	chr19	99.56	219.58	HAPLOTIG
000083F_000	chr20	chr12	98.79	478.37	REPEAT
000083F_001	chr20	chr12	99.45	309.37	REPEAT
000083F_002	chr20	chr12	99.79	315.78	REPEAT
000084F_000	chr2	chr3	94.52	280.87	REPEAT
000084F_001	chr2	chr3	94.52	231.96	HAPLOTIG
000085F_000	chr25	chr16	98.34	466.78	REPEAT
000085F_001	chr25	chr27	99.2	329.65	REPEAT
000086F_000	chr28	chr13	98.15	819.71	REPEAT
000086F_001	chr28	chr17	98.16	244.17	HAPLOTIG
000087F_000	chr24	chr3	99.22	212.98	HAPLOTIG
000087F_001	chr24	chr3	99.54	195.66	HAPLOTIG
000088F_000	chr21	chr5	98.4	290.36	REPEAT
000088F_001	chr21	chr10	99.96	407.51	REPEAT
000088F_002	chr21	chr10	97.3	322.88	REPEAT
000089F_000	chr3	chr27	99.96	515.64	REPEAT
000090F_000	chr7	chr10	96.56	186.81	HAPLOTIG
000091F_000	chr16	chr27	99.61	851.72	REPEAT
000091F_001	chr16	chr27	99.99	1729.13	REPEAT
000092F_000	chr26	chr16	99.16	362.72	REPEAT
000092F_001	chr26	chr25	98.51	254.28	REPEAT
000093F_000	chr24	chr3	98.86	218.07	HAPLOTIG
000094F_000	chr19	chr23	98.88	206.93	HAPLOTIG
000094F_001	chr19	chr23	99.96	226.53	HAPLOTIG
000095F_000	chr14	chr13	98.38	420.46	REPEAT
000095F_001	chr14	chr7	97.48	251.67	REPEAT
000095F_002	chr14	chr7	99.17	181.88	HAPLOTIG
000096F_000	chr15	chr25	98.68	278.14	REPEAT
000096F_001	chr15	chr25	99.82	245.87	HAPLOTIG
000096F_002	chr15	chr25	99.83	639.19	REPEAT
000097F_000	chr22	chr27	98.5	293.32	REPEAT
000097F_001	chr22	chr27	97.55	296.49	REPEAT
000098F_000	chr23	chr19	99.15	205.68	HAPLOTIG
000098F_001	chr23	chr19	99.97	239.21	HAPLOTIG
000099F_000	chr26	chr19	97.66	833.42	REPEAT
000100F_000	chr9	chr1	98.08	290.76	REPEAT
000100F_001	chr9	chr19	99.83	219.74	HAPLOTIG
000101F_000	chr6	chr7	98.6	272.39	REPEAT
000102F_000	chr25	chr15	99.18	199.21	HAPLOTIG
000103F_000	chr12	chr27	97.78	455.93	REPEAT
000103F_001	chr12	chr7	99.41	630.15	REPEAT
000103F_002	chr12	chr27	99.67	540.35	REPEAT
000104F_000	chr8	chr16	99.8	460.43	REPEAT
000105F_000	chr26	chr16	85.19	1039.59	REPEAT
000105F_001	chr26	chr16	99.99	848.33	REPEAT
000106F_000	chr11	chr19	99.83	615.86	REPEAT
000107F_000	chr3	chr2	98.28	201.95	HAPLOTIG
000108F_000	chr17	chr12	98.78	378.66	REPEAT
000109F_000	chr15	chr8	98.11	418.09	REPEAT
000110F_000	chr1	chr9	99.02	223.73	HAPLOTIG
000110F_001	chr1	chr9	99.23	183.95	HAPLOTIG
000111F_000	chr21	chr10	98.83	265.15	REPEAT
000111F_001	chr21	chr5	98.76	226.99	HAPLOTIG
000112F_000	chr4	chr27	95.92	433.19	REPEAT
000113F_000	chr6	chr19	98.55	325.65	REPEAT
000113F_001	chr6	chr19	98.96	390.87	REPEAT
000114F_000	chr10	chr11	98.57	274.91	REPEAT
000114F_001	chr10	chr11	99.68	245.31	HAPLOTIG
000115F_000	chr11	chr25	95.07	208.65	HAPLOTIG
000117F_000	chr18	chr22	86.04	251.96	REPEAT
000117F_001	chr18	chr22	99.47	198.09	HAPLOTIG
000118F_000	chr9	chr6	98.91	237.58	HAPLOTIG
000118F_001	chr9	chr6	99.5	227.64	HAPLOTIG
000118F_002	chr9	chr6	99.97	295.25	REPEAT
000119F_000	chr8	chr15	98.79	237.1	HAPLOTIG
000119F_001	chr8	chr15	99.83	342.45	REPEAT
000120F_000	chr10	chr27	98.06	710.89	REPEAT
000120F_001	chr10	chr16	98.7	320.85	REPEAT
000120F_002	chr10	chr7	83.75	228.75	HAPLOTIG
000120F_003	chr10	chr7	99.17	234.99	HAPLOTIG
000121F_000	chr26	chr28	99.83	193.23	HAPLOTIG
000121F_001	chr26	chr25	99.5	827.86	REPEAT
000122F_000	chr17	chr29	98.8	364.99	REPEAT
000122F_001	chr17	chr29	99.93	491.94	REPEAT
000123F_000	chr8	chr1	97.47	286.31	REPEAT
000123F_001	chr8	chr14	92.27	398.66	REPEAT
000124F_000	chr27	chr16	98.81	1257.96	REPEAT
000124F_001	chr19	chr6	99.96	286.58	REPEAT
000125F_000	chr19	chr23	98.86	225.25	HAPLOTIG
000125F_001	chr19	chr23	99.88	213.7	HAPLOTIG
000126F_000	chr13	chr16	98.02	201.71	HAPLOTIG
000126F_001	chr13	chr8	93.03	275.27	REPEAT
000126F_002	chr13	chr27	99.15	444.06	REPEAT
000126F_003	chr13	chr16	99.95	249.37	HAPLOTIG
000127F_000	chr17	chr28	97.69	247.41	HAPLOTIG
000127F_001	chr17	chr28	97.95	236.2	HAPLOTIG
000128F_000	chr10	chr16	96.11	1769.12	REPEAT
000128F_001	chr10	chr7	99.97	588.85	REPEAT
000128F_002	chr10	chr12	99.98	661.22	REPEAT
000128F_003	chr10	chr19	99.98	1697.59	REPEAT
000129F_000	chr1	chr16	97.81	594.58	REPEAT
000129F_001	chr1	chr27	95.98	590.41	REPEAT
000130F_000	chr14	chr19	99.36	193.5	HAPLOTIG
000131F_000	chr22	chr18	98.87	275.68	REPEAT
000131F_001	chr22	chr18	99.18	228.42	HAPLOTIG
000132F_000	chr12	chr27	99.48	360.95	REPEAT
000132F_001	chr12	chr17	96.44	213.82	HAPLOTIG
000132F_002	chr12	chr27	97.33	405.95	REPEAT
000133F_000	chr1	chr9	99.18	161.03	HAPLOTIG
000135F_000	chr2	chr12	99.88	356.37	REPEAT
000136F_000	chr18	chr16	99.79	1117.12	REPEAT
000137F_000	chr25	chr20	99.12	196.24	HAPLOTIG
000138F_000	chr28	chr15	98.03	508.77	REPEAT
000139F_000	chr20	chr12	99.47	272.54	REPEAT
000141F_000	chr11	chr16	99.62	202.92	HAPLOTIG
000141F_001	chr11	chr16	99.99	244.03	HAPLOTIG
000141F_002	chr11	chr16	99.41	412.5	REPEAT
000142F_000	chr9	chr1	99.35	221.49	HAPLOTIG
000142F_001	chr9	chr1	99.96	192.52	HAPLOTIG
000144F_000	chr24	chr14	99.44	199.33	HAPLOTIG
000144F_001	chr24	chr8	98.03	198.79	HAPLOTIG
000145F_000	chr6	chr19	99.99	790.62	REPEAT
000146F_000	chr22	chr18	99.99	185.51	HAPLOTIG
000148F_000	chr6	chr27	99.93	811.26	REPEAT
000149F_000	chr15	chr27	79.51	356.61	REPEAT
000150F_000	chr18	chr8	99.43	338.61	REPEAT
000151F_000	chr9	chr1	99.98	325.3	REPEAT
000157F_000	chr24	chr3	98.28	212.24	HAPLOTIG
000158F_000	chr5	chr27	99.69	385.87	REPEAT
000159F_000	chr25	chr11	98.4	188.17	HAPLOTIG
000160F_000	chr25	chr27	98.94	562.62	REPEAT
000161F_000	chr25	chr26	98.6	235.06	HAPLOTIG
000163F_000	chr12	chr27	99.2	428.49	REPEAT
000163F_001	chr12	chr8	99.57	295.58	REPEAT
000164F_000	chr21	chr4	99.12	274.23	REPEAT
000165F_000	chr9	chr27	99.62	258.58	REPEAT
000167F_000	chr25	chr11	99.26	235.4	HAPLOTIG
000168F_000	chr10	chr21	97.8	313.75	REPEAT
000169F_000	chr27	chr19	98.49	796.3	REPEAT
000170F_000	chr1	chr27	93.05	209.98	HAPLOTIG
000171F_000	chr28	chr26	97.91	197.45	HAPLOTIG
000172F_000	chr16	chr27	99.39	1073.25	REPEAT
000172F_001	chr16	chr5	99.98	1784.83	REPEAT
000173F_000	chr22	chr27	99.82	546.15	REPEAT
000175F_000	chr22	chr27	99.66	456.26	REPEAT
000175F_001	chr22	chr19	99.28	411.61	REPEAT
000176F_000	chr11	chr10	99.2	306.87	REPEAT
000176F_001	chr11	chr16	99.99	360.44	REPEAT
000180F_000	chr3	chr2	100	176.11	HAPLOTIG
000181F_000	chr25	chr11	98.84	235.93	HAPLOTIG
000181F_001	chr25	chr26	98.66	143.87	HAPLOTIG
000182F_000	chr23	chr27	99.97	659.73	REPEAT
000182F_001	chr23	chr3	97.5	14913.5	REPEAT
000186F_000	chr1	chr19	99.99	593.98	REPEAT
000189F_000	chr25	chr27	97.12	482.41	REPEAT
000190F_000	chr22	chr16	98.08	249.21	HAPLOTIG
000192F_000	chr22	chr24	99.66	285.47	REPEAT
000194F_000	chr7	chr16	99.78	835.86	REPEAT
000197F_000	chr22	chr18	98.93	235.52	HAPLOTIG
000201F_000	chr25	chr27	99.14	309.84	REPEAT
000202F_000	chr9	chr6	99.41	295.79	REPEAT
000203F_000	chr13	chr16	99.96	208.22	HAPLOTIG
000204F_000	chr22	chr2	99.97	294.8	REPEAT
000214F_000	chr10	chr19	100	1164.54	REPEAT
000215F_000	chr16	chr19	99.99	791.84	REPEAT
000216F_000	chr28	chr27	99.89	383.43	REPEAT
000217F_001	chr3	chr23	99.93	1706.69	REPEAT
000219F_000	chr13	chr29	99.82	224.08	HAPLOTIG
000222F_000	chr16	chr27	99.98	1561.97	REPEAT
000228F_000	chr16	chr19	99.98	1358.07	REPEAT
000234F_000	chr28	chr26	96.09	164.8	HAPLOTIG
000236F_000	chr10	chr19	99.99	661.19	REPEAT
000237F_000	chr3	chr27	96.55	181.9	HAPLOTIG
000239F_000	chr10	chr27	99.94	791.84	REPEAT
000241F_000	chr8	chr27	97.12	562.86	REPEAT
000243F_000	chr21	chr8	99.99	423.41	REPEAT
000245F_000	chr16	chr27	73.19	1468.74	REPEAT
000246F_000	chr11	chr27	99.91	199.2	HAPLOTIG
#contigs_kept
chr8	chr15	chr10	30.2	76.3	KEEP
chr19	chr27	chr16	18.62	117.04	KEEP
chr29	chr27	chr16	15.49	104.65	KEEP
chr12	chr27	chr16	15.45	110.1	KEEP
chr3	chr2	chr18	34.36	61.77	KEEP
chr18	chr27	chr16	16.48	112.98	KEEP
chr25	chr16	chr27	26.92	137.3	KEEP
chr16	chr27	chr25	22.23	133.29	KEEP
chr23	chr19	chr13	51.1	90.8	KEEP
chr27	chr5	chr16	36.36	145.53	KEEP
chr7	chr27	chr10	23.34	125.23	KEEP
chr5	chr27	chr19	35.78	142	KEEP
chr13	chr23	chr29	45.25	83.7	KEEP
chr10	chr16	chr27	20.18	136.59	KEEP
chr17	chr27	chr16	17.55	123.54	KEEP
chr6	chr19	chr27	33.05	123.46	KEEP
chr1	chr8	chr27	22.9	92.76	KEEP
chr26	chr16	chr27	29.44	142.85	KEEP
chr15	chr8	chr25	42.36	92.67	KEEP
chr20	chr12	chr29	38.38	89.61	KEEP
chr22	chr27	chr18	29.73	111.69	KEEP
chr28	chr22	chr26	36.34	81.49	KEEP
chr24	chr3	chr16	30.33	75.23	KEEP
chr14	chr27	chr19	14.24	112.94	KEEP
chr21	chr5	chr27	20.02	113.53	KEEP
chr2	chr27	chr3	39.22	103.29	KEEP
chr9	chr1	chr27	35.27	100.93	KEEP
chr11	chr16	chr10	44.44	136.89	KEEP
chr4	chr27	chr21	50.19	137.02	KEEP
000082F_003	-	-	-	-	KEEP
000079F_002	-	-	-	-	KEEP
000122F_002	-	-	-	-	KEEP
000174F_000	-	-	-	-	KEEP
000250F	-	-	-	-	KEEP
000111F_002	-	-	-	-	KEEP
000252F	-	-	-	-	KEEP
000254F	-	-	-	-	KEEP
000255F	chr14	chr19	20.14	81.11	KEEP
000256F	-	-	-	-	KEEP
000112F_002	-	-	-	-	KEEP
000258F	-	-	-	-	KEEP
000259F	-	-	-	-	KEEP
#junk_contigs
000049F_002	-	-	-	-	JUNK
000226F_000	-	-	-	-	JUNK
000094F_002	-	-	-	-	JUNK
000112F_001	-	-	-	-	JUNK
000094F_003	-	-	-	-	JUNK
000029F_004	-	-	-	-	JUNK
000008F_006	-	-	-	-	JUNK
000063F_000	-	-	-	-	JUNK
000145F_001	-	-	-	-	JUNK
000251F_000	-	-	-	-	JUNK
000118F_003	-	-	-	-	JUNK
000189F_001	-	-	-	-	JUNK
000077F_002	-	-	-	-	JUNK

## Sheet: Supplementary Table 3
Supplementary Table 3. Overall summary of TE in ‘Russell’
Class	Sub class	Count	bp masked	% masked
Long Terminal Repeat	Copia	80524	56213996	0.0909
(LTR)	Gypsy	65668	59117561	0.0956
	unknown	69135	23613517	0.0382
Terminal Inverted Repeats	CACTA	48428	13359388	0.0216
(TIR)	Mutator	119119	29970267	0.0484
	PIF_Harbinger	40192	9951923	0.0161
	Tc1_Mariner	13100	2860024	0.0046
	hAT	62442	18822951	0.0304
nonLTR	LINE_element	1645	716655	0.0012
nonTIR	helitron	83968	21900774	0.0354
repeat_region		72193	20001809	0.0323
Total		656414	256528865	0.4147

## Sheet: Supplementary Table 4
Supplementary Table 4. Chr-wise % of TEs & seqmasked in 'Russell'.
Seq	Count of TEs	bpMasked as TEs	Sequence Length	% masked
chr1	23071	8438642	21172884	0.3986
chr2	19621	7386332	18281066	0.404
chr3	23273	7777881	23791160	0.3269
chr4	15875	6175833	14889820	0.4148
chr5	23447	10304578	21892969	0.4707
chr6	21749	8203609	21287949	0.3854
chr7	24458	10231164	22554392	0.4536
chr8	29894	11111058	27588544	0.4027
chr9	18292	6323368	17261547	0.3663
chr10	24698	10801404	21772171	0.4961
chr11	18287	6903509	17004934	0.406
chr12	26355	10598427	24253769	0.437
chr13	20815	7317065	21799493	0.3357
chr14	20945	7733726	19259026	0.4016
chr15	21633	7166894	20618070	0.3476
chr16	25249	11775695	22794875	0.5166
chr17	25200	10273766	21294107	0.4825
chr18	25359	10262633	23672289	0.4335
chr19	26599	11852341	25996167	0.4559
chr20	21611	7052926	20532898	0.3435
chr21	18982	7099789	18345695	0.387
chr22	21303	8382009	19856930	0.4221
chr23	20983	6904883	22626188	0.3052
chr24	20044	6728808	19443800	0.3461
chr25	25594	10975233	23557574	0.4659
chr26	20279	8295446	20656650	0.4016
chr27	24823	11988747	22563745	0.5313
chr28	20136	7330361	19454805	0.3768
chr29	27769	11113883	24414496	0.4552
000250F	8	3288	21758	0.1511
000252F	22	4795	18883	0.2539
000254F	19	4137	16106	0.2569
000255F	3	770	16052	0.048
000256F	18	5865	15998	0.3666
000258F	0	0	81	0
000259F	0	0	67	0

## Sheet: Supplementary Table 5
Supplementary Table 5. Metrics for models in annotation subsets.
Metrics	Primary Assembly	Haplotig Assembly
Number of genes	33833	20533
Number of single exon genes	5552	3390
Number of multi-exon genes	28281	17143
Mean exons per coding region	5.6	5.6
Total coding region length (base pairs/ bp)	44315524	27284760
Mean gene length (Codon sequence/CDS + introns) (bp)	5992	6058
Mean coding region length (bp)	1309	1328
Mean exon length in coding regions (bp)	232	235
Mean intron in length in coding regions (bp)	900	906

## Sheet: Supplementary Table 6
Supplementary Table 6. Numbers of new or revised gene models annotated on the assembly units of the primary assembly.
Assembly Unit Name	Number of new or revised genes added
chr1	462
chr2	391
chr3	267
chr4	305
chr5	334
chr6	545
chr7	473
chr8	271
chr9	416
chr10	404
chr11	364
chr12	213
chr13	711
chr14	352
chr15	544
chr16	249
chr17	338
chr18	134
chr19	965
chr20	475
chr21	403
chr22	331
chr23	855
chr24	393
chr25	1003
chr26	209
chr27	297
chr28	367
chr29	162
000250F	1
000252F	2
000254F	2
000256F	1

## Sheet: Supplementary Table 7
Supplementary Table 7. Information on the Sequence Reads Archive dataset for Actinidia species.
SRR3406787	A. arguta
SRR3471379	A. arguta var. giraldii
SRR3474214	A. hypoleuca
SRR3474215	A. kolomikta
SRR3474216	A. macrosperma
SRR3474218	A. melanandra
SRR3474219	A. polygama
SRR3474220	A. valvata
SRR3524809	A. chinensis (SRR3524809)
SRR3531964	A. chinensis (SRR3531964)
SRR3537231	A. chinensis (SRR3537231)
SRR3537232	A. chinensis (SRR3537232)
SRR3543582	A. chinensis (SRR3543582)
SRR3543583	A. chinensis (SRR3543583)
SRR3543584	A. callosa
SRR3705794	A. cylindrica
SRR3705795	A. callosa var. henryi
SRR3705796	A. cylindrica var. reticulata
SRR3705797	A. eriantha
SRR3705798	A. fulvicoma
SRR3723866	A. fulvicoma var. hirsuta
SRR3723870	A. hubeiensis
SRR3723872	A. indochinensis
SRR3723873	A. latifolia
SRR3723915	A. lanceolata
SRR3723916	A. lijiangensis
SRR3723917	A. rufa
SRR3723918	A. zhejiangensis

## Sheet: Supplementary Table 8
Supplementary Table 8. Filtered alignment results between ‘Russell’ and previously published Y-specific de novo assembled DNA contigs.
Query	Query_length	Target	Start	End	Ori	Target_start	Target_end	%Match
LC218557.1	1628	000017F_000	312371	313987	-	1536	1616	94.35
LC218577.1	771	000017F_001	601816	602581	-	710	765	92.09
LC218529.1	3663	000017F_001	658306	661984	+	3444	3678	94.02
LC218678.1	522	000017F_002	463564	464036	-	444	514	85.06
LC218538.1	1683	000061F_000	64332	66003	+	1541	1672	91.56
LC218621.1	597	000160F_000	2330	2917	+	535	587	89.61
LC218539.1	2185	chr16	18504011	18505986	+	1170	2145	53.55
LC218585.1	839	chr16	18512846	18513629	-	526	783	62.69
LC218625.1	870	chr16	18519368	18520144	+	599	776	68.85
LC218592.1	1598	chr16	18665191	18666781	-	1560	1590	97.62
LC218665.1	1146	chr16	18890874	18891950	-	1035	1088	90.31
LC218568.1	2537	chr25	2363	4895	-	2414	2532	95.15
LC218654.1	803	chr25	5762	6562	-	788	800	98.13
LC218546.1	5401	chr25	8675	14065	-	5236	5393	96.95
LC218547.1	1638	chr25	18262	19872	-	1510	1620	92.19
LC218694.1	566	chr25	20951	21506	+	498	555	87.99
LC218588.1	1818	chr25	21744	23497	+	1718	1753	94.5
LC218477.1	1383	chr25	33318	34694	-	1289	1376	93.2
LC218505.1	2959	chr25	35115	37313	+	2048	2199	69.21
LC218598.1	667	chr25	40033	40692	-	606	660	90.85
LC218670.1	904	chr25	41905	42803	-	860	898	95.13
LC218657.1	2111	chr25	44573	46646	-	1998	2074	94.65
LC218583.1	1026	chr25	114421	115437	+	935	1016	91.13
LC218515.1	3630	chr25	116080	119703	-	3490	3623	96.14
LC218618.1	2454	chr25	119693	122139	-	2320	2446	94.54
LC218497.1	1701	chr25	122127	123822	+	1652	1696	97.12
LC218586.1	1498	chr25	128036	129660	+	1323	1624	88.32
LC218464.1	1326	chr25	129846	131160	-	1268	1314	95.63
LC218452.1	2087	chr25	199374	201468	+	1917	2094	91.85
LC218627.1	798	chr25	202919	203705	-	759	786	95.11
LC218528.1	2652	chr25	211506	214144	-	2393	2639	90.23
LC218510.1	3902	chr25	215687	219496	+	3563	3847	91.31
LC218455.1	1560	chr25	229060	230552	-	1430	1492	91.67
LC218549.1	3290	chr25	243231	246505	-	3127	3275	95.05
LC218461.1	1059	chr25	252626	253662	-	1023	1036	96.6
LC218483.1	1053	chr25	253969	254997	-	995	1028	94.49
LC218473.1	2803	chr25	258582	261352	+	2546	2770	90.83
LC218482.1	3771	chr25	283217	286177	+	2596	2960	68.84
LC218554.1	1966	chr25	336950	338375	-	1402	1425	71.31
LC218563.1	2138	chr25	358760	360866	-	2007	2106	93.87
LC218555.1	1343	chr25	362999	364260	+	1037	1261	77.22
LC218672.1	734	chr25	364261	364957	-	684	696	93.19
LC218630.1	1699	chr25	365489	367164	-	1605	1676	94.47
LC218580.1	2452	chr25	382005	384440	-	2368	2435	96.57
LC218532.1	2354	chr25	389374	390871	-	1435	1497	60.96
LC218697.1	411	chr25	391141	391467	+	321	401	78.1
LC218643.1	1199	chr25	391899	393091	-	1156	1194	96.41
LC218683.1	1463	chr25	398250	399303	+	1031	1053	70.47
LC218664.1	682	chr25	399336	400011	+	670	675	98.24
LC218652.1	629	chr25	400046	400611	-	555	565	88.24
LC218570.1	2941	chr25	404555	407397	+	2596	2863	88.27
LC218684.1	502	chr25	407394	407879	-	472	485	94.02
LC218677.1	1015	chr25	407833	408839	+	945	1010	93.1
LC218688.1	553	chr25	409854	410395	+	471	541	85.17
LC218518.1	764	chr25	410783	411540	-	690	757	90.31
LC218680.1	381	chr25	413770	414138	-	333	369	87.4
LC218559.1	1968	chr25	418191	420146	-	1869	1955	94.97
LC218581.1	1255	chr25	421359	422609	-	1228	1250	97.85
LC218525.1	1016	chr25	422847	423782	+	872	935	85.83
LC218511.1	8504	chr25	424370	432657	-	6765	8291	79.55
LC218484.1	1028	chr25	433211	434227	+	995	1016	96.79
LC218480.1	1979	chr25	434264	435871	-	1521	1608	76.86
LC218648.1	897	chr25	437446	438338	+	864	892	96.32
LC218685.1	756	chr25	438319	439064	+	700	745	92.59
LC218690.1	632	chr25	439623	440244	+	546	624	86.39
LC218609.1	1385	chr25	450781	452162	+	1283	1381	92.64
LC218667.1	1374	chr25	455827	457195	-	1354	1368	98.54
LC218650.1	1142	chr25	457652	458589	-	824	937	72.15
LC218584.1	4014	chr25	458752	462771	-	3832	4020	95.47
LC218509.1	2322	chr25	471532	473843	-	2245	2311	96.68
LC218514.1	4731	chr25	473371	477408	-	3385	4073	71.55
LC218457.1	793	chr25	478043	478826	+	717	785	90.42
LC218624.1	1318	chr25	479105	480413	+	1220	1309	92.56
LC218459.1	4800	chr25	480538	485325	+	4718	4788	98.29
LC218551.1	639	chr25	485306	485934	+	628	628	98.28
LC218535.1	2150	chr25	486178	488314	-	2089	2144	97.16
LC218606.1	1307	chr25	490937	492028	+	1029	1091	78.73
LC218571.1	1419	chr25	492626	493953	+	1195	1328	84.21
LC218500.1	4251	chr25	495018	497780	-	2337	2763	54.98
LC218498.1	1924	chr25	499039	500951	-	1710	1913	88.88
LC218605.1	1118	chr25	505184	506270	+	1046	1087	93.56
LC218564.1	3160	chr25	506432	509308	-	2785	2876	88.13
LC218499.1	3933	chr25	511243	513758	-	2199	2515	55.91
LC218615.1	1252	chr25	537250	538490	+	1196	1240	95.53
LC218623.1	2556	chr25	581116	583669	-	2487	2553	97.3
LC218562.1	2118	chr25	583872	585979	+	1975	2107	93.25
LC218642.1	1589	chr25	658917	660029	+	1064	1112	66.96
LC218574.1	1731	chr25	668103	669822	-	1539	1719	88.91
LC218527.1	1619	chr25	670982	672217	-	1128	1235	69.67
LC218516.1	3828	chr25	675857	678702	-	2738	2845	71.53
LC218673.1	1094	chr25	696872	697959	+	993	1089	90.77
LC218536.1	1496	chr25	698743	700232	-	1473	1489	98.46
LC218553.1	1180	chr25	701950	703123	+	1166	1173	98.81
LC218467.1	4548	chr25	703343	706298	+	2880	2956	63.32
LC218622.1	1082	chr25	723312	724652	-	999	1340	92.33
LC218647.1	1645	chr25	724762	726387	-	1583	1625	96.23
LC218456.1	3148	chr25	727026	730173	-	3021	3147	95.97
LC218687.1	728	chr25	730400	731120	+	714	720	98.08
LC218530.1	862	chr25	732537	733383	-	812	846	94.2
LC218593.1	1591	chr25	739085	740560	-	1395	1477	87.68
LC218565.1	3210	chr25	743415	746582	-	2100	3168	65.42
LC218602.1	1769	chr25	755709	757297	+	1528	1588	86.38
LC218491.1	3045	chr25	776019	779052	-	2883	3033	94.68
LC218644.1	2302	chr25	780789	782899	+	1923	2111	83.54
LC218573.1	537	chr25	783046	783551	+	505	505	94.04
LC218492.1	4974	chr25	784572	789540	-	4820	4968	96.9
LC218576.1	2570	chr25	789708	792246	-	2369	2538	92.18
LC218488.1	2820	chr25	797360	799804	+	2282	2445	80.92
LC218656.1	1307	chr25	804259	805561	+	1273	1302	97.4
LC218493.1	4744	chr25	828443	833388	+	4003	4952	84.38
LC218508.1	6340	chr25	834576	840894	+	6029	6333	95.09
LC218601.1	746	chr25	847812	848722	+	519	910	69.57
LC218641.1	488	chr25	873071	873549	+	455	478	93.24
LC218517.1	1335	chr25	876810	878112	+	1265	1302	94.76
LC218653.1	955	chr25	880576	881508	-	892	932	93.4
LC218600.1	1647	chr25	881517	883149	+	1568	1632	95.2
LC218567.1	1509	chr25	886901	888407	-	1474	1506	97.68
LC218634.1	644	chr25	908775	909409	+	589	634	91.46
LC218604.1	1652	chr25	923620	925270	-	1561	1650	94.49
LC218490.1	1194	chr25	927698	929148	+	1050	1450	87.94
LC218636.1	664	chr25	939712	940364	+	636	652	95.78
LC218638.1	819	chr25	950417	951284	+	771	867	94.14
LC218597.1	1363	chr25	952129	953485	+	1302	1356	95.52
LC218575.1	1116	chr25	960835	961945	+	1071	1110	95.97
LC218660.1	605	chr25	973127	973732	+	592	605	97.85
LC218494.1	2427	chr25	992885	995308	-	2160	2425	89
LC218614.1	980	chr25	994331	995305	+	882	977	90
LC218655.1	821	chr25	1000650	1001574	-	731	924	89.04
LC218489.1	3132	chr25	1003260	1006365	-	2857	3107	91.22
LC218596.1	1874	chr25	1028084	1030087	+	1660	2004	88.58
LC218668.1	1350	chr25	1101049	1102370	+	1265	1322	93.7
LC218542.1	787	chr25	1116363	1117145	+	778	782	98.86
LC218501.1	1559	chr25	1118176	1119727	+	1522	1551	97.63
LC218513.1	1739	chr25	1121132	1122868	-	1702	1736	97.87
LC218512.1	3574	chr25	1122266	1125848	-	3194	3582	89.37
LC218462.1	1925	chr25	1130569	1132465	-	1780	1896	92.47
LC218679.1	1252	chr25	1133993	1135213	-	1168	1220	93.29
LC218470.1	4165	chr25	1137077	1141203	-	3761	4129	90.3
LC218469.1	838	chr25	1140403	1141224	-	793	821	94.63
LC218471.1	3490	chr25	1142203	1144914	+	2268	2711	64.99
LC218522.1	2349	chr25	1146306	1148426	-	2034	2120	86.59
LC218481.1	559	chr25	1161158	1161707	-	549	551	98.21
LC218465.1	1537	chr25	1161799	1162626	+	770	827	50.1
LC218496.1	5492	chr25	1164606	1170084	-	4966	5485	90.42
LC218579.1	1330	chr25	1170202	1171529	-	1288	1327	96.84
LC218640.1	1227	chr25	1171758	1172975	+	1190	1217	96.98
LC218620.1	1170	chr25	1186644	1187781	+	1085	1137	92.74
LC218639.1	567	chr25	1214407	1214962	+	536	555	94.53
LC218548.1	2465	chr25	1215368	1217968	-	2304	2600	93.47
LC218453.1	3863	chr25	1217959	1220381	-	1937	2428	50.14
LC218612.1	1638	chr25	1221580	1223188	+	1512	1608	92.31
LC218506.1	4436	chr25	1230586	1235015	+	4041	4429	91.1
LC218589.1	1188	chr25	1236249	1237429	+	1168	1180	98.32
LC218611.1	1172	chr25	1239205	1240341	+	1094	1136	93.34
LC218458.1	2990	chr25	1241638	1244614	+	2866	2978	95.85
LC218582.1	4177	chr25	1249826	1253992	-	3922	4169	93.9
LC218572.1	1078	chr25	1259165	1260156	+	909	991	84.32
LC218495.1	8410	chr25	1260183	1268750	+	7902	8573	93.96
LC218487.1	9756	chr25	1260488	1268549	+	6149	8072	63.03
LC218537.1	2655	chr25	1268675	1271000	-	1997	2331	75.22
LC218560.1	579	chr25	1268750	1269318	+	567	568	97.93
LC218561.1	654	chr25	1270374	1270989	-	448	615	68.5
LC218485.1	2050	chr25	1287770	1289816	-	1864	2046	90.93
LC218616.1	2802	chr25	1305242	1307801	+	1684	2566	60.1
LC218541.1	1501	chr25	1307004	1308482	-	1429	1478	95.2
LC218486.1	5267	chr25	1309387	1314644	-	4978	5260	94.51
LC218463.1	1805	chr25	1315580	1317097	+	1000	1517	55.4
LC218479.1	3909	chr25	1319073	1322965	+	3780	3897	96.7
LC218649.1	874	chr25	1328085	1328940	-	846	855	96.8
LC218626.1	889	chr25	1353291	1354169	+	811	883	91.23
LC218478.1	3156	chr25	1354160	1357276	+	2215	3117	70.18
LC218520.1	700	chr25	1360672	1361362	+	649	690	92.71
LC218659.1	1495	chr25	1378648	1380126	+	1429	1478	95.59
LC218578.1	2328	chr25	1394011	1396334	+	2169	2323	93.17
LC218635.1	1308	chr25	1401416	1402694	-	1213	1278	92.74
LC218526.1	1440	chr25	1404789	1406201	+	1346	1412	93.47
LC218662.1	594	chr25	1407469	1408058	-	566	589	95.29
LC218531.1	797	chr25	1408412	1409183	-	760	771	95.36
LC218651.1	380	chr25	1411047	1411418	+	339	371	89.21
LC218595.1	1217	chr25	1425822	1427016	-	1130	1194	92.85
LC218569.1	1094	chr25	1427704	1428795	+	1026	1091	93.78
LC218675.1	401	chr25	1429172	1429563	+	347	391	86.53
LC218628.1	737	chr25	1432097	1432524	-	384	427	52.1
LC218504.1	1948	chr25	1433842	1435738	-	1707	1908	87.63
LC218507.1	4386	chr25	1440768	1445161	+	2651	4393	60.44
LC218543.1	2315	chr25	1443715	1446014	+	2066	2306	89.24
LC218544.1	3153	chr25	1446304	1449425	+	2845	3163	90.23
LC218608.1	616	chr25	1455433	1455996	+	554	587	89.94
LC218610.1	1098	chr25	1457885	1458980	-	1023	1095	93.17
LC218475.1	3657	chr25	1459198	1462475	+	3072	3288	84
LC218587.1	1528	chr25	1803730	1804741	+	970	1011	63.48
LC218691.1	774	chr25	2390850	2391629	-	697	779	90.05
LC218460.1	894	chr25	2392345	2393221	-	859	876	96.09
LC218676.1	1191	chr25	2394736	2395920	-	1102	1184	92.53
LC218682.1	997	chr25	4298747	4299613	-	776	866	77.83
LC218519.1	2694	chr25	4440357	4442312	-	1420	1976	52.71
LC218658.1	2798	chr25	4950289	4953070	-	2666	2781	95.28
LC218645.1	697	chr25	4957038	4957727	+	646	690	92.68
LC218617.1	2577	chr25	4957928	4960492	-	2423	2572	94.02
LC218613.1	2109	chr25	4961254	4962842	-	1548	1593	73.4
LC218607.1	1653	chr25	4963434	4965108	-	1563	1674	94.56
LC218619.1	618	chr25	4965179	4965793	+	566	616	91.59
LC218472.1	2373	chr25	4966666	4969002	+	2131	2337	89.8
LC218534.1	2216	chr25	4969195	4971372	-	2152	2177	97.11
LC218696.1	627	chr25	4971578	4972190	+	595	612	94.9
LC218502.1	997	chr25	4973231	4974225	-	960	995	96.29
LC218671.1	931	chr25	4974389	4975286	-	836	897	89.8
LC218674.1	823	chr25	4975483	4976299	+	785	816	95.38
LC218629.1	1333	chr25	4985972	4987292	+	1230	1320	92.27
LC218693.1	717	chr25	4989918	4990631	+	630	713	87.87
LC218692.1	568	chr25	4991598	4992151	+	530	553	93.31
LC218521.1	1178	chr25	4992561	4993735	+	1030	1174	87.44
LC218524.1	1817	chr25	5006467	5008321	+	1017	1854	55.97
LC218591.1	1034	chr25	5028507	5029529	-	958	1023	92.65
LC218631.1	1835	chr25	5332982	5334771	-	1681	1789	91.61
LC218558.1	2984	chr25	5438026	5440538	-	2184	2512	73.19
LC218566.1	3994	chr25	5491286	5495281	-	3621	3996	90.66
LC218663.1	956	chr25	5552747	5553665	+	848	918	88.7
LC218474.1	2498	chr25	5698372	5700113	+	1401	1741	56.08
LC218599.1	3855	chr25	7329870	7332943	+	2768	3073	71.8
LC218466.1	1530	chr25	7337751	7339273	+	1371	1523	89.61
LC218454.1	3177	chr25	7861984	7865122	-	2918	3169	91.85
LC218669.1	950	chr25	8204437	8205382	-	697	945	73.37
LC218590.1	1792	chr25	8336793	8338597	-	1648	1807	91.96
LC218556.1	2378	chr25	8597670	8600042	-	2185	2376	91.88
LC218695.1	1008	chr25	9016548	9017541	-	948	993	94.05
LC218632.1	2160	chr25	9245017	9246621	-	1577	1610	73.01

## Sheet: Supplementary Table 9
Supplementary Table 9. The raw counts and sample information for the transcriptome of anther, first and second carpel stages.
File	SampleID	Condition	Rep	Genotype	Treatment	Fastq/bam
1	Tube-1	CarpelStage2	L001R1	Russell	CarpelStage2	Tube_1p_sorted.bam
2	Tube-2	CarpelStage2	L001R2	Russell	CarpelStage2	Tube_2p_sorted.bam
3	Tube-3	CarpelStage2	L001R3	Russell	CarpelStage2	Tube_3p_sorted.bam
4	Tube-4	Anthers_Stage2	L002R1	Russell	Anthers_Stage2	Tube_4p_sorted.bam
5	Tube-5	Anthers_Stage2	L002R2	Russell	Anthers_Stage2	Tube_5p_sorted.bam
6	Tube-6	Anthers_Stage2	L002R3	Russell	Anthers_Stage2	Tube_6p_sorted.bam
7	Tube-7	CarpelStage1	L003R1	Russell	CarpelStage1	Tube_7p_sorted.bam
8	Tube-8	CarpelStage1	L003R2	Russell	CarpelStage1	Tube_8p_sorted.bam
9	Tube-9	CarpelStage1	L003R3	Russell	CarpelStage1	Tube_9p_sorted.bam
GeneID	Chr	Genelength	A1	A2	A3	FCS1	FCS2	FCS3	SCS1	SCS2	SCS3
RUSV2a.000001.1.PC	chr1	1724	9124	9129	9261	10747	10664	4435	11920	13355	13787
RUSV2a.000002.1.PC	chr1	774	16	34	5546	64	12	3	118	141	136
RUSV2a.000003.1.PC	chr1	1791	300	201	244	934	801	84	987	909	1557
RUSV2a.000004.1.PC	chr1	726	22	15	15	70	52	4	127	88	117
RUSV2a.000005.1.PC	chr1	876	630	313	381	2461	1590	707	1586	2499	3016
RUSV2a.000006.1.PC	chr1	1237	7734	8230	8104	5870	6374	2675	9736	8774	7782
RUSV2a.000007.1.PC	chr1	901	264	223	273	237	170	99	340	340	499
RUSV2a.000009.1.PC	chr1	2145	60	20	34	61	9	14	211	162	160
RUSV2a.000011.1.PC	chr1	929	9372	8057	7622	21345	17607	25975	7415	8126	9289
RUSV2a.000012.1.PC	chr1	1176	5	5	10	34	25	378	10	0	2
RUSV2a.000013.1.PC	chr1	2897	9180	8448	7955	5436	5672	4094	9026	8519	8671
RUSV2a.000014.1.PC	chr1	2253	7206	7852	7834	6639	6331	3354	9275	9685	8448
RUSV2a.000015.1.PC	chr1	1962	3004	4101	1719	2291	6295	2558	1532	1994	2797
RUSV2a.000016.1.PC	chr1	2657	12252	14917	17838	9826	13257	6287	14844	19632	14998
RUSV2a.000017.1.PC	chr1	432	24	6	26	59	75	27	152	103	120
RUSV2a.000018.1.PC	chr1	1441	180	172	201	223	242	228	191	480	336
RUSV2a.000021.1.PC	chr1	1816	3270	3506	2828	2977	2691	1081	2940	3355	3670
RUSV2a.000022.1.PC	chr1	1069	446	430	491	9550	22295	14743	1488	767	3760
RUSV2a.000023.1.PC	chr1	1687	4796	4613	5332	4454	4630	1593	7231	6669	7206
RUSV2a.000024.1.PC	chr1	1125	15804	8701	16092	50045	44801	9333	120142	94456	85352
RUSV2a.000025.1.PC	chr1	1474	9604	10819	11142	6298	5528	3040	5948	5744	5960
RUSV2a.000026.1.PC	chr1	2415	85536	68930	119974	20581	16100	6454	31352	20092	21910
RUSV2a.000027.1.PC	chr1	870	1682	2324	2583	1337	1534	590	4694	2806	2455
RUSV2a.000028.1.PC	chr8	780	628	721	1084	646	1099	267	1666	1294	1500
RUSV2a.000032.1.PC	chr1	2352	8482	8084	8832	6746	6868	6385	6915	7146	7642
RUSV2a.000033.1.PC	chr1	643	350	236	282	1222	1266	281	1214	1324	1595
RUSV2a.000034.1.PC	chr1	3602	6350	5077	6360	4845	4816	3513	9648	9963	9875
RUSV2a.000035.1.PC	chr1	2198	4446	4139	4435	5239	5743	4872	3392	4776	5343
RUSV2a.000036.1.PC	chr1	2226	20002	20796	20179	20202	17024	11185	17084	17097	18484
RUSV2a.000037.1.PC	chr1	1212	12136	12382	12325	12200	10478	6017	10973	10682	13089
RUSV2a.000038.1.PC	chr1	1802	442	393	500	2136	2834	829	1746	2248	3482
RUSV2a.000040.1.PC	chr1	1144	128	24	44	620	812	2463	24	41	98
RUSV2a.000044.1.PC	chr1	1072	0	105	114	129	110	54	215	254	151
RUSV2a.000046.1.PC	chr1	1047	37606	41844	39923	22629	16880	10206	34336	27944	31954
RUSV2a.000048.1.PC	chr1	309	50	32	89	189	346	187	759	457	347
RUSV2a.000049.1.PC	chr1	679	1262	1113	1050	4119	11341	7769	899	957	1399
RUSV2a.000050.1.PC	chr1	1221	58	40	80	14	67	31	39	49	20
RUSV2a.000054.1.PC	chr1	1339	2374	2688	3075	1237	1869	2821	1253	1348	1266
RUSV2a.000055.1.PC	chr1	596	15650	20010	21573	9111	11351	3128	15207	12200	12868
RUSV2a.000058.1.PC	chr1	1567	128	88	145	117	217	79	950	552	383
RUSV2a.000059.1.PC	chr1	956	2310	1622	2285	4418	4002	6746	703	956	1324
RUSV2a.000060.1.PC	chr1	2332	3772	3319	3250	5053	3535	6247	2260	3194	2435
RUSV2a.000062.1.PC	chr1	846	1442	1350	1332	2118	2134	1348	1852	2072	2499
RUSV2a.000063.1.PC	chr1	4832	17230	19633	20583	8498	11545	5344	16317	16452	13358
RUSV2a.000064.1.PC	chr1	1035	3360	4608	6704	117	404	61	514	1142	1128
RUSV2a.000065.1.PC	chr1	2194	3360	2889	3587	3024	6706	1874	4776	3348	5822
RUSV2a.000066.1.PC	chr1	1194	6	4	30	2	2	10	2	0	0
RUSV2a.000067.1.PC	chr1	965	238	302	450	2898	2472	466	6024	4896	5498
RUSV2a.000068.1.PC	chr1	4729	34266	32489	27804	81894	66483	120806	36818	45635	44404
RUSV2a.000069.1.PC	chr1	1880	9818	18359	18337	1373	2839	2189	3628	3473	2517
RUSV2a.000070.1.PC	chr1	1577	1074	1500	1662	350	504	94	1078	1191	890
RUSV2a.000071.1.PC	chr1	1474	34	25	2	109	188	49	34	134	47
RUSV2a.000072.1.PC	chr1	951	16040	16884	14015	55835	50372	27253	27627	30871	41690
RUSV2a.000074.1.PC	chr1	2055	3444	3756	3098	4615	3642	2052	3281	4265	4142
RUSV2a.000075.1.PC	chr1	1065	904	571	212	1253	534	81	1211	1678	2038
RUSV2a.000076.1.PC	chr1	973	9232	9841	12053	7020	6270	2246	7299	7005	6753
RUSV2a.000077.1.PC	chr1	1699	20336	17351	14000	51216	38304	30054	18517	28217	38824
RUSV2a.000081.1.PC	chr1	1819	6568	6022	4233	8461	7954	8390	4392	6197	6499
RUSV2a.000082.1.PC	chr1	2801	24628	26322	21204	31962	28934	32802	13395	18564	17649
RUSV2a.000083.1.PC	chr1	1170	1092	1409	1950	1122	994	992	1785	1288	1029
RUSV2a.000085.1.PC	chr1	2219	3528	4358	1078	337	540	209	970	905	726
RUSV2a.000086.1.PC	chr1	2032	26380	25367	25851	28080	22826	21000	17755	19331	25377
RUSV2a.000087.1.PC	chr1	1837	1760	2397	2358	4741	5975	1219	7816	8209	9940
RUSV2a.000088.1.PC	chr1	3017	18144	26080	25800	15255	21582	7564	21897	21475	20075
RUSV2a.000094.1.PC	chr1	993	1636	1734	1815	1087	1219	713	1877	1463	1727
RUSV2a.000095.1.PC	chr1	934	1460	1681	512	1402	1066	825	430	1200	1381
RUSV2a.000097.1.PC	chr1	1802	12022	12792	11120	9457	8600	5652	7092	7961	9014
RUSV2a.000098.1.PC	chr1	1618	9446	9848	10017	13981	12222	8327	8486	9926	9897
RUSV2a.000099.1.PC	chr1	2671	1996	2351	2633	580	518	138	1459	1862	1234
RUSV2a.000100.1.PC	chr1	3388	618	606	1852	1515	1980	550	5635	5125	3643
RUSV2a.000101.1.PC	chr1	4600	14344	12054	12811	26280	24718	6287	29971	30659	27875
RUSV2a.000104.1.PC	chr1	1391	3040	2719	2884	3317	4276	974	4823	5048	4684
RUSV2a.000105.1.PC	chr1	3030	5726	8755	11094	2857	5398	2173	11357	7754	4464
RUSV2a.000108.1.PC	chr1	1334	17676	16783	16283	15308	12812	9968	11664	11234	13086
RUSV2a.000109.1.PC	chr1	2396	5768	5717	6391	12524	12032	6775	11225	11288	11431
RUSV2a.000110.1.PC	chr1	842	3508	3343	2583	2059	1911	1005	2932	2262	2989
RUSV2a.000111.1.PC	chr1	1968	46	10	168	152	144	39	251	211	196
RUSV2a.000112.1.PC	chr1	2909	5122	3929	5925	5665	5443	1188	10910	11330	10479
RUSV2a.000113.1.PC	chr1	1898	11506	14075	16451	8290	6111	4572	12497	17856	14739
RUSV2a.000114.1.PC	chr1	384	52	47	109	377	277	131	352	435	469
RUSV2a.000115.1.PC	chr1	960	1996	2631	870	4867	4860	1966	4509	5346	5666
RUSV2a.000116.1.PC	chr1	2170	8834	8253	8418	11640	9571	2675	12423	13460	14264
RUSV2a.000117.1.PC	chr1	897	108	146	272	495	655	392	1168	1121	866
RUSV2a.000118.1.PC	chr1	1320	2140	2136	3019	3452	6927	5490	4074	3586	3381
RUSV2a.000119.1.PC	chr1	1594	2340	2398	2574	1763	1659	2199	2345	1875	1778
RUSV2a.000121.1.PC	chr1	2921	15562	13918	14210	16371	13934	8317	16706	19374	18394
RUSV2a.000124.1.PC	chr1	2928	136	6890	7964	7216	7311	6787	5781	6958	6199
RUSV2a.000126.1.PC	chr1	1608	0	86	72	57	91	161	348	282	84
RUSV2a.000127.1.PC	chr1	1817	28	64	65	38	61	20	279	213	175
RUSV2a.000128.1.PC	chr1	1496	4	97	86	80	96	88	158	196	98
RUSV2a.000131.1.PC	chr1	3223	11596	11153	10255	14520	11952	4175	10761	15293	14676
RUSV2a.000132.1.PC	chr1	3369	4264	4634	5728	3828	15439	6629	6914	6430	5926
RUSV2a.000133.1.PC	chr1	2636	13560	12747	13427	14502	12350	8982	11955	12788	13241
RUSV2a.000134.1.PC	chr1	1326	9232	7506	7166	99836	20999	3948	9583	14524	33341
RUSV2a.000136.1.PC	chr1	1525	4124	4379	4991	2474	2957	1497	5638	3908	4361
RUSV2a.000137.1.PC	chr1	3736	17864	16635	24395	25797	23979	13753	26029	25531	23703
RUSV2a.000140.1.PC	chr1	1614	9094	9864	8114	8363	6605	4049	7479	7687	8694
RUSV2a.000141.1.PC	chr1	1840	20692	19504	10860	31351	26840	13033	30722	41659	50982
RUSV2a.000142.1.PC	chr1	1117	6254	6600	6994	6267	5435	3689	7117	6933	7547
RUSV2a.000143.1.PC	chr1	544	504	652	1244	398	784	156	1320	767	762
RUSV2a.000145.1.PC	chr1	1709	47156	76974	57628	19530	18317	10985	33035	38127	28488
RUSV2a.000147.1.PC	chr1	1731	9046	12928	7745	8465	10018	3325	12031	17900	17888
RUSV2a.000149.1.PC	chr1	1846	4096	4997	1881	3924	4992	978	2637	5501	6039
RUSV2a.000150.1.PC	chr1	1192	4512	4160	3719	7683	6278	4098	4214	6296	8156
RUSV2a.000151.1.PC	chr1	3450	30932	28839	32022	26513	18551	22124	24796	30074	35169
RUSV2a.000152.1.PC	chr1	8716	85246	78099	79381	67722	50893	50498	64731	72030	66916
RUSV2a.000153.1.PC	chr1	984	7142	6121	7127	640	1117	1164	1305	1391	1429
RUSV2a.000154.1.PC	chr1	528	766	889	795	2726	1136	563	1255	3181	2304
RUSV2a.000155.1.PC	chr1	1601	46	35	118	186	179	53	300	328	306
RUSV2a.000156.1.PC	chr1	1449	4768	4080	3544	9048	8192	3604	4857	6319	7791
RUSV2a.000157.1.PC	chr1	3082	65136	46912	41511	70061	51046	35652	27324	45213	62766
RUSV2a.000158.1.PC	chr1	1408	3492	4227	4659	4000	3908	1235	5581	5795	5028
RUSV2a.000159.1.PC	chr1	2726	15310	15528	16766	13912	12207	6994	15396	18105	17011
RUSV2a.000160.1.PC	chr1	923	3948	4051	3823	4606	3849	2653	4251	4329	5167
RUSV2a.000161.1.PC	chr1	8916	44216	40721	38721	48751	34890	52162	25089	34704	37185
RUSV2a.000162.1.PC	chr1	966	7390	7602	7443	7012	6670	2818	6763	6439	7189
RUSV2a.000163.1.PC	chr1	2100	12200	12176	12030	10339	8746	4341	11595	12628	13788
RUSV2a.000164.1.PC	chr1	2398	466	505	751	376	480	202	716	500	461
RUSV2a.000165.1.PC	chr1	1087	452	505	478	385	311	244	399	361	348
RUSV2a.000166.1.PC	chr1	967	1040	1072	588	3828	3967	4143	1257	1476	2177
RUSV2a.000167.1.PC	chr1	627	6	0	2	0	8	0	2	12	4
RUSV2a.000168.2.PC	chr1	1026	1494	1833	1994	1885	2195	549	2857	2545	2367
RUSV2a.000169.1.PC	chr1	944	184	158	191	348	540	103	1111	951	861
RUSV2a.000171.1.PC	chr1	1152	610	551	977	2017	1260	425	2222	2748	3059
RUSV2a.000172.1.PC	chr1	1014	474	438	204	1623	1376	193	717	1582	1584
RUSV2a.000173.1.PC	chr1	1856	3244	3047	1484	721	661	1651	146	327	258
RUSV2a.000174.1.PC	chr1	3121	820	891	858	904	1203	1198	1528	1703	1365
RUSV2a.000175.1.PC	chr1	1192	2734	2862	3010	3391	3369	1158	5125	5992	5252
RUSV2a.000177.1.PC	chr1	955	20826	20003	14311	17310	16718	10281	17185	17388	19984
RUSV2a.000178.1.PC	chr1	1375	70	83	114	314	188	114	184	198	270
RUSV2a.000182.1.PC	chr1	1531	17952	20265	20982	20383	18635	11020	15546	15593	17191
RUSV2a.000184.1.PC	chr1	3500	21122	19485	17465	29639	26468	12270	21815	28411	30382
RUSV2a.000187.1.PC	chr1	1730	4524	4236	3972	4234	3641	2988	4806	4888	5076
RUSV2a.000188.1.PC	chr1	1376	20948	32588	27891	27401	25660	6443	43635	41574	36542
RUSV2a.000189.1.PC	chr1	1966	84	193	208	58	128	52	290	246	153
RUSV2a.000191.1.PC	chr1	159	192	245	155	95	116	54	145	167	199
RUSV2a.000194.1.PC	chr1	408	0	5	0	0	1	0	6	1	0
RUSV2a.000195.1.PC	chr1	1170	2038	2116	1949	2535	2299	642	3366	4143	3720
RUSV2a.000196.1.PC	chr1	1726	1718	1802	2238	2190	2220	1485	4017	5071	3852
RUSV2a.000198.1.PC	chr1	1350	4	2	26	2	2	2	3	0	0
RUSV2a.000199.1.PC	chr1	627	42	44	105	250	335	92	936	712	598
RUSV2a.000200.1.PC	chr1	850	6780	6481	5853	4691	4385	2488	4330	4098	5033
RUSV2a.000201.1.PC	chr1	1237	560	508	655	335	430	286	666	488	700
RUSV2a.000202.1.PC	chr1	478	1620	2060	2251	2127	2085	1749	1810	1724	1877
RUSV2a.000203.1.PC	chr1	3384	13422	16678	16668	13322	10770	12361	12323	15235	15617
RUSV2a.000204.1.PC	chr1	1691	8322	6880	9147	6993	7711	1834	10113	10715	12034
RUSV2a.000205.1.PC	chr1	1979	12410	12490	13442	10844	10053	4565	12165	12589	13481
RUSV2a.000208.1.PC	chr1	763	3276	3528	3970	2624	2676	910	4064	3393	3806
RUSV2a.000209.1.PC	chr1	2185	12212	11929	12729	11704	9417	4538	13758	16123	14842
RUSV2a.000211.1.PC	chr1	633	2512	2193	2544	2471	2556	1179	2779	2963	3262
RUSV2a.000213.1.PC	chr1	2827	6714	6680	8335	6473	5898	5312	6249	5905	6629
RUSV2a.000214.1.PC	chr1	1981	1424	1387	1274	1050	923	654	1419	1624	1446
RUSV2a.000215.1.PC	chr1	3786	19516	18369	20553	18468	13774	15200	18637	19739	17237
RUSV2a.000216.1.PC	chr1	3719	22858	25435	25655	19002	17155	6593	24106	28832	24270
RUSV2a.000217.1.PC	chr1	2072	14948	12789	17164	14486	11115	9140	14561	15571	13129
RUSV2a.000218.1.PC	chr1	2212	32364	29113	31730	27549	25090	21561	20362	21805	25708
RUSV2a.000220.1.PC	chr1	1579	2910	2313	2376	5737	7268	7417	1916	3233	3910
RUSV2a.000223.1.PC	chr1	677	3176	3274	2939	550	659	601	558	677	607
RUSV2a.000224.1.PC	chr1	2102	3976	4178	4031	4644	3544	5218	3208	5125	3935
RUSV2a.000225.1.PC	chr1	4025	29368	31697	33473	24259	23702	15393	19923	26422	25436
RUSV2a.000226.1.PC	chr1	1662	9558	8968	9125	10403	8054	4593	8917	10220	10759
RUSV2a.000227.1.PC	chr1	2004	446	420	700	483	231	1024	103	88	95
RUSV2a.000228.1.PC	chr1	1809	15608	13989	15966	14927	12314	11947	11578	10442	12688
RUSV2a.000229.1.PC	chr1	1393	21550	23190	21576	20864	19003	16256	18293	17175	17741
RUSV2a.000230.1.PC	chr1	588	212	173	142	1281	1351	1123	582	549	600
RUSV2a.000231.1.PC	chr1	943	778	803	761	625	415	235	831	897	1406
RUSV2a.000232.1.PC	chr1	1562	2	2	10	13	15	116	20	20	10
RUSV2a.000233.1.PC	chr1	3258	7892	6116	6453	15177	11375	13785	7560	12210	15558
RUSV2a.000234.1.PC	chr1	1998	17876	11071	8703	35416	42130	81992	13617	35394	39033
RUSV2a.000235.1.PC	chr1	740	1702	1651	1148	1093	1004	510	1350	1515	1241
RUSV2a.000236.1.PC	chr1	2102	8152	8900	9026	8232	7872	3343	9798	9056	9391
RUSV2a.000237.1.PC	chr1	1691	9856	11653	5059	17700	14954	19441	5010	8827	8860
RUSV2a.000238.1.PC	chr1	1139	3964	3793	3987	4160	3848	1579	4650	4847	4989
RUSV2a.000239.1.PC	chr1	2130	696	719	731	550	459	277	646	871	702
RUSV2a.000240.1.PC	chr1	2225	690	656	743	481	537	247	938	781	623
RUSV2a.000242.1.PC	chr1	462	0	0	8	0	0	0	0	2	1
RUSV2a.000243.1.PC	chr8	1371	628	620	905	982	1121	673	2270	2090	2034
RUSV2a.000244.1.PC	chr1	913	9304	11437	9017	5499	7025	3084	9253	7155	6633
RUSV2a.000246.1.PC	chr1	1050	26	54	46	0	8	4	2	8	6
RUSV2a.000247.1.PC	chr1	1596	1440	1777	1631	1321	913	586	1494	2122	1168
RUSV2a.000248.1.PC	chr1	1247	3656	3692	5066	5591	5100	3984	6430	6921	7238
RUSV2a.000249.1.PC	chr1	3595	938	1206	1114	1335	1158	491	1720	2136	2119
RUSV2a.000250.1.PC	chr1	396	0	0	8	0	2	0	0	5	2
RUSV2a.000252.1.PC	chr1	387	0	0	2	0	2	0	0	0	2
RUSV2a.000253.1.PC	chr1	342	1008	1454	0	11	85	33	0	41	13
RUSV2a.000254.1.PC	chr1	3618	560	641	686	522	547	144	2324	1863	1419
RUSV2a.000255.1.PC	chr1	781	3042	3443	3459	2197	2068	787	3287	3398	3138
RUSV2a.000256.1.PC	chr1	1982	2112	2220	2152	978	1361	354	4767	4009	2735
RUSV2a.000257.1.PC	chr1	987	4640	5993	6636	2481	2605	1331	4371	4128	3826
RUSV2a.000259.1.PC	chr1	1866	17052	18523	15683	8866	6972	5436	12123	12711	9438
RUSV2a.000260.1.PC	chr1	1167	3574	8073	6143	7963	13960	4838	42701	32443	9868
RUSV2a.000261.1.PC	chr1	1962	14466	14331	14893	14296	12076	9654	10053	13853	13970
RUSV2a.000262.1.PC	chr1	1834	12472	13058	11057	8716	7750	4500	7074	7788	8911
RUSV2a.000263.1.PC	chr1	663	10632	12952	11573	10870	11885	13836	4694	5345	4470
RUSV2a.000267.1.PC	chr1	525	4	0	50	2	0	11	2	1	5
RUSV2a.000269.1.PC	chr1	2932	7666	7189	6567	7815	6505	3180	5903	7029	8042
RUSV2a.000271.1.PC	chr1	3561	31244	35301	35410	20306	13824	8031	27763	35701	32516
RUSV2a.000272.1.PC	chr1	600	3832	4681	4210	2066	1967	1008	1763	2019	2111
RUSV2a.000274.1.PC	chr1	531	13536	14169	10498	23221	15798	16065	13324	16726	26359
RUSV2a.000275.1.PC	chr1	1491	53148	46444	29991	63423	47805	72938	10772	24289	29983
RUSV2a.000276.1.PC	chr1	1755	26778	24494	21047	36106	31576	40575	17644	22344	26731
RUSV2a.000277.1.PC	chr1	1416	228	221	378	180	139	574	215	161	218
RUSV2a.000278.1.PC	chr1	1053	3554	4028	3301	4289	5264	2583	2357	2923	3805
RUSV2a.000279.1.PC	chr1	741	7850	7728	7981	8011	7162	4352	8053	7736	7970
RUSV2a.000280.1.PC	chr1	1011	15880	13933	12608	15350	14969	10274	12080	13949	18007
RUSV2a.000281.1.PC	chr1	3853	28680	28833	30743	21149	16991	15158	25918	29924	28068
RUSV2a.000282.1.PC	chr1	3315	27692	30526	34730	25799	21605	17581	25681	26437	24647
RUSV2a.000283.1.PC	chr1	1546	5262	5609	5458	4500	3827	2817	4404	4304	4507
RUSV2a.000284.1.PC	chr1	1089	3358	5199	9557	3805	4199	855	9098	8872	7959
RUSV2a.000289.1.PC	chr1	222	414	417	372	143	102	213	79	47	63
RUSV2a.000290.1.PC	chr1	765	1774	1730	2055	1562	1585	652	2074	1710	1892
RUSV2a.000291.1.PC	chr1	744	1284	1186	1239	1110	1051	404	1230	1433	1670
RUSV2a.000292.1.PC	chr1	981	3068	3553	3933	3273	3157	1772	2692	2983	2704
RUSV2a.000293.1.PC	chr1	829	5952	6064	6454	5291	4692	4074	4516	4432	5346
RUSV2a.000296.1.PC	chr1	1646	11516	10156	10669	9012	6030	4653	7076	9283	8623
RUSV2a.000297.1.PC	chr1	966	6046	5615	2702	2424	1806	2881	837	1365	1165
RUSV2a.000298.1.PC	chr1	810	4602	6004	6192	2515	3191	2022	4951	4254	3706
RUSV2a.000300.1.PC	chr1	723	8746	7620	7461	8469	6193	1978	8922	12462	11626
RUSV2a.000301.1.PC	chr1	1026	3804	3570	3754	4128	3588	2359	3319	3272	4099
RUSV2a.000307.1.PC	chr1	1689	4984	5088	4661	5754	5630	4599	4359	4510	5001
RUSV2a.000310.1.PC	chr1	4215	90976	90437	65152	51634	49385	11874	71000	92261	89249
RUSV2a.000312.1.PC	chr1	2016	14524	13756	14807	15562	14204	5075	15980	17919	22810
RUSV2a.000313.1.PC	chr1	1227	9562	10994	10402	8566	10245	5746	9127	8634	8028
RUSV2a.000314.1.PC	chr1	573	6	2	6	12	7	10	8	2	12
RUSV2a.000315.1.PC	chr1	1329	12086	13507	14582	7785	7912	2661	11911	13673	13757
RUSV2a.000316.1.PC	chr1	2011	8438	8510	8786	5175	5029	2620	7501	7725	7079
RUSV2a.000317.1.PC	chr1	2220	7468	8211	8318	7088	6354	2316	8837	9746	9387
RUSV2a.000318.1.PC	chr1	409	18172	20217	17755	14021	13449	8321	17989	13753	12934
RUSV2a.000319.1.PC	chr1	1299	16	6	57	147	220	16	694	435	178
RUSV2a.000320.1.PC	chr1	216	2418	3255	2903	2238	2252	859	3493	3129	2586
RUSV2a.000321.1.PC	chr1	954	318	211	563	258	72	191	153	128	205
RUSV2a.000322.1.PC	chr1	1044	62	58	181	28	31	22	115	36	54
RUSV2a.000323.1.PC	chr1	558	414	329	1162	89	112	53	459	145	167
RUSV2a.000325.1.PC	chr1	3432	5050	5192	5848	4160	3203	2890	5549	5796	4891
RUSV2a.000327.1.PC	chr1	976	2238	2380	2300	2239	1727	2963	1539	1326	1461
RUSV2a.000328.1.PC	chr1	2130	2488	2551	2605	2483	1996	2298	2141	2356	2316
RUSV2a.000329.1.PC	chr1	972	5394	5268	1244	318	542	1617	82	407	183
RUSV2a.000330.1.PC	chr1	1368	13376	13781	12481	15313	14622	6006	13862	15562	15762
RUSV2a.000331.1.PC	chr1	690	1848	1774	2116	1295	1357	703	2587	2018	2368
RUSV2a.000334.1.PC	chr1	417	11736	10989	12223	11143	9765	5080	9968	10273	11100
RUSV2a.000335.1.PC	chr1	270	3850	3319	1938	1553	683	2009	237	357	476
RUSV2a.000336.1.PC	chr1	996	3318	4035	3550	2546	2700	708	3698	3568	3810
RUSV2a.000340.1.PC	chr1	1497	4146	4211	3553	5027	4122	2586	3670	4448	4710
RUSV2a.000369.1.PC	chr1	1770	15106	12944	11286	43056	39723	25579	22226	29156	33473
RUSV2a.000370.1.PC	chr1	3390	8062	6430	11645	4023	2874	1460	10723	10283	9059
RUSV2a.000371.1.PC	chr1	1752	7952	7356	7311	6508	5300	3516	5811	7980	8496
RUSV2a.000372.1.PC	chr1	849	6516	8406	8871	4648	4328	2338	5288	5657	4756
RUSV2a.000373.1.PC	chr1	963	9382	10530	6813	15559	13284	6073	10562	15360	18576
RUSV2a.000374.1.PC	chr1	1725	12220	11180	11138	11284	6626	5327	9526	15348	15008
RUSV2a.000375.1.PC	chr1	1542	9514	10072	11531	7284	6560	3913	8903	8922	8595
RUSV2a.000376.1.PC	chr1	309	396	449	981	766	1017	2890	421	203	226
RUSV2a.000377.1.PC	chr1	978	668	912	946	347	232	284	702	648	1026
RUSV2a.000378.1.PC	chr1	1692	9396	7462	7505	6513	4437	3146	5755	7232	7712
RUSV2a.000379.1.PC	chr1	1986	1308	1095	1426	1124	1189	450	2013	1558	1431
RUSV2a.000380.1.PC	chr1	1071	13748	14315	13522	12671	12025	5611	11118	12285	12100
RUSV2a.000381.1.PC	chr1	1542	246	107	136	147	150	115	285	284	290
RUSV2a.000382.1.PC	chr1	2067	7812	7340	7079	6933	5966	2887	7388	7493	8314
RUSV2a.000383.1.PC	chr1	1345	73474	92363	86613	51909	89811	25916	67888	67442	72237
RUSV2a.000384.1.PC	chr1	1036	5562	8666	5617	2143	2418	1107	606	1696	1842
RUSV2a.000385.1.PC	chr1	1881	19516	22808	22298	10830	11185	4839	15377	17660	17837
RUSV2a.000386.1.PC	chr1	1398	13398	14446	13130	14548	12727	11174	11734	13663	12958
RUSV2a.000387.1.PC	chr1	1800	91760	118578	123723	36570	38133	14369	90253	82320	80559
RUSV2a.000388.1.PC	chr1	1107	5668	5212	6003	5317	4428	3114	5588	6172	7019
RUSV2a.000389.1.PC	chr1	1533	16252	25799	8779	9808	12929	3504	10191	17265	21383
RUSV2a.000390.1.PC	chr1	579	10928	10630	10027	11024	10137	5867	7505	7447	9328
RUSV2a.000391.1.PC	chr1	1773	98	48	52	418	316	84	911	894	909
RUSV2a.000392.1.PC	chr1	549	6320	6176	5652	5995	5446	2947	5570	6006	6621
RUSV2a.000393.1.PC	chr1	834	5102	5259	7233	2348	2308	1059	4501	3456	2642
RUSV2a.000394.1.PC	chr1	618	17244	18072	15521	24007	26861	18110	17038	17771	23714
RUSV2a.000395.1.PC	chr1	840	5208	4851	4959	6580	5154	3529	4361	5395	6420
RUSV2a.000396.1.PC	chr1	1317	274	667	658	106	120	63	98	129	88
RUSV2a.000398.1.PC	chr1	1676	13956	13139	11940	15274	11765	7220	13676	14794	13698
RUSV2a.000399.1.PC	chr1	2083	8196	8463	11832	7119	6737	3292	12065	9881	8757
RUSV2a.000400.1.PC	chr1	2424	2766	2964	8400	6230	6903	2207	25734	20684	17483
RUSV2a.000401.1.PC	chr1	3489	13038	11942	11828	9204	7176	3991	11427	15137	12659
RUSV2a.000403.1.PC	chr8	1053	4968	4568	4929	4307	3797	1316	6645	6818	6562
RUSV2a.000404.1.PC	chr1	4247	5726	5196	5201	10597	11985	6756	6057	8536	8083
RUSV2a.000405.1.PC	chr1	1470	4422	4037	3487	5536	4179	2219	4451	6546	6507
RUSV2a.000406.1.PC	chr1	1416	14230	14754	15911	12577	11740	7625	15276	13924	13893
RUSV2a.000407.1.PC	chr1	585	5270	4626	3766	4250	3873	2926	3841	3669	5394
RUSV2a.000408.1.PC	chr1	438	744	463	359	36446	37068	36693	682	1430	3007
RUSV2a.000409.1.PC	chr1	1353	6384	6577	5965	7646	6844	5522	5900	6407	6193
RUSV2a.000412.1.PC	chr1	987	10622	11630	14535	11166	10864	5927	8694	9024	9420
RUSV2a.000413.1.PC	chr1	1035	10040	16974	18618	4097	6497	1673	10814	8324	6546
RUSV2a.000414.1.PC	chr1	642	32	18	37	384	326	139	1351	1190	960
RUSV2a.000415.1.PC	chr1	801	5188	5268	6080	4760	5391	3535	7836	7031	6198
RUSV2a.000417.1.PC	chr1	546	28	0	2	0	8	5	8	0	0
RUSV2a.000418.1.PC	chr1	1077	34690	29884	28665	21010	16519	4164	23821	26543	41719
RUSV2a.000419.1.PC	chr1	3195	26092	21993	22707	26298	19266	13834	21751	29396	31253
RUSV2a.000420.1.PC	chr1	1032	4082	4184	4226	4970	3800	3295	3751	4475	4298
RUSV2a.000421.1.PC	chr1	1929	20972	25374	26193	13348	11013	11488	10767	14679	11744
RUSV2a.000422.1.PC	chr1	2097	14034	14382	16958	6632	7421	1799	17002	13392	12114
RUSV2a.000423.1.PC	chr1	2457	7108	7959	7718	8759	5930	2876	12215	18780	12348
RUSV2a.000429.1.PC	chr1	780	6364	6171	5998	5590	4727	3493	4662	4837	4750
RUSV2a.000431.1.PC	chr1	2821	2508	2430	3126	1667	1539	1539	2664	3069	2778
RUSV2a.000433.1.PC	chr15	201	282	297	321	713	739	913	382	315	465
RUSV2a.000434.1.PC	chr1	324	0	0	0	5	0	0	0	0	2
RUSV2a.000435.1.PC	chr1	843	9226	7808	8694	10447	9397	5394	9252	9509	11753
RUSV2a.000436.1.PC	chr1	843	302	96	200	142	379	74	556	316	577
RUSV2a.000437.1.PC	chr1	1182	12426	12087	11569	14606	11939	8495	9397	10588	12200
RUSV2a.000438.1.PC	chr1	1292	15884	13218	10438	12777	9379	7190	5656	8150	10432
RUSV2a.000439.1.PC	chr1	939	5910	6529	5531	4269	4331	2502	4701	4965	4432
RUSV2a.000440.1.PC	chr1	3415	11188	10748	11492	9518	8988	6628	10086	11567	11208
RUSV2a.000441.1.PC	chr1	1034	5234	4577	5139	25250	28857	49992	3348	4251	5853
RUSV2a.000444.1.PC	chr1	1456	2254	1184	149605	645	346	95	20182	1771	1461
RUSV2a.000445.1.PC	chr1	942	966	893	998	1280	825	640	821	1696	1115
RUSV2a.000446.1.PC	chr1	927	3622	3255	3160	3659	2828	2185	2906	3688	3586
RUSV2a.000448.1.PC	chr1	3020	5528	5705	5776	4187	3579	2651	8459	9479	5837
RUSV2a.000449.1.PC	chr1	708	220	324	332	134	172	284	182	124	109
RUSV2a.000452.1.PC	chr1	1376	8332	4996	9199	5713	4701	788	16872	18498	14444
RUSV2a.000453.1.PC	chr1	1212	454	260	437	3109	1589	320	3220	4229	5869
RUSV2a.000454.1.PC	chr1	384	780	966	756	322	452	99	188	361	382
RUSV2a.000456.1.PC	chr1	1460	816	873	870	922	625	612	945	919	762
RUSV2a.000457.1.PC	chr1	777	1784	2189	2709	747	935	260	1939	2315	1719
RUSV2a.000458.1.PC	chr1	255	6066	6654	7527	7244	6189	5243	5433	4336	5080
RUSV2a.000459.1.PC	chr1	1458	8072	7154	6617	8268	5357	3724	6238	7049	8438
RUSV2a.000461.1.PC	chr1	675	150	100	254	376	145	150	212	127	217
RUSV2a.000462.1.PC	chr1	771	0	6	4	4	0	0	0	2	0
RUSV2a.000463.1.PC	chr1	1041	5004	3595	6340	543	400	234	2093	961	1239
RUSV2a.000466.1.PC	chr1	1008	7838	6145	4964	6322	5408	4930	3070	4001	4392
RUSV2a.000467.1.PC	chr1	718	5536	6901	6514	8612	7627	5030	7690	9774	8679
RUSV2a.000468.1.PC	chr1	957	3744	3877	5002	3759	3827	3402	4060	3544	3728
RUSV2a.000469.1.PC	chr1	1254	5744	5915	6027	4957	4237	3468	5220	5640	5638
RUSV2a.000470.1.PC	chr1	2752	2966	3124	3457	10467	7830	7904	10354	12481	12913
RUSV2a.000471.1.PC	chr1	369	10924	9891	7994	16682	13992	15559	4440	6335	8301
RUSV2a.000473.1.PC	chr28	1235	3910	4403	4599	3849	3678	1632	6055	5387	5226
RUSV2a.000474.1.PC	chr1	174	876	1062	931	953	905	540	859	910	952
RUSV2a.000475.1.PC	chr1	3834	15960	18311	18478	10695	9259	16040	9134	14992	14353
RUSV2a.000476.1.PC	chr1	904	1314	1659	1979	591	888	1018	2084	1559	1279
RUSV2a.000477.1.PC	chr1	2060	3606	2985	2678	5807	4436	2699	2821	3857	5404
RUSV2a.000478.1.PC	chr1	639	1438	1087	1118	2531	1870	445	3027	4246	5410
RUSV2a.000479.1.PC	chr1	723	4954	4759	4269	3766	3423	2824	3327	3556	3500
RUSV2a.000480.1.PC	chr1	1179	104	66	70	573	609	89	794	821	1153
RUSV2a.000481.1.PC	chr1	2006	802	6	45	3950	3634	17060	42	2	17
RUSV2a.000485.1.PC	chr1	1635	3840	3780	3594	4396	2875	3158	3215	3361	4000
RUSV2a.000487.1.PC	chr1	1164	2530	2338	2075	3255	2717	1647	2643	2300	3418
RUSV2a.000488.1.PC	chr1	834	2	4	15	4	0	8	2	0	0
RUSV2a.000489.1.PC	chr1	1323	2828	2541	2345	5216	5260	1327	8736	8073	7638
RUSV2a.000490.1.PC	chr1	1833	3620	3837	4302	2898	2329	1161	3671	3292	4807
RUSV2a.000491.1.PC	chr1	1820	5846	6803	8035	5163	5047	686	10758	9878	10701
RUSV2a.000492.1.PC	chr1	258	100	154	50	30	38	18	33	24	38
RUSV2a.000493.1.PC	chr1	899	250	192	272	3034	3308	420	5202	5691	7365
RUSV2a.000494.1.PC	chr1	898	1840	1346	855	5326	19881	3994	2142	2853	7643
RUSV2a.000496.1.PC	chr1	332	1024	559	1015	1927	1963	165	4139	3313	4991
RUSV2a.000500.1.PC	chr1	405	316	152	215	1806	853	122	1367	1732	2892
RUSV2a.000501.1.PC	chr1	486	118	59	47	43	42	49	14	54	96
RUSV2a.000502.1.PC	chr1	1098	16	16	11	14	4	0	0	19	37
RUSV2a.000503.1.PC	chr1	1551	140	202	277	146	224	91	688	528	287
RUSV2a.000504.1.PC	chr1	882	3970	2697	698	27678	13301	9746	2639	7335	18937
RUSV2a.000505.1.PC	chr1	783	9510	7550	5537	14921	9007	6788	6771	7965	13670
RUSV2a.000506.1.PC	chr1	870	228	289	58	4700	2644	1061	53	1342	1823
RUSV2a.000507.1.PC	chr27	1227	24	57	6	10	25	10	0	6	22
RUSV2a.000509.1.PC	chr1	1308	6296	8991	10381	1605	2647	674	2697	3134	2863
RUSV2a.000510.1.PC	chr1	1653	978	427	1282	2037	2492	433	8920	6082	6230
RUSV2a.000511.1.PC	chr1	843	10	6	38	1	2	0	21	0	12
RUSV2a.000512.1.PC	chr1	1710	496	328	868	524	531	78	2734	1942	1317
RUSV2a.000513.1.PC	chr1	648	2736	2324	1176	897	1163	4123	801	1019	1715
RUSV2a.000515.1.PC	chr1	240	272	169	40	439	552	1755	20	49	80
RUSV2a.000516.1.PC	chr1	165	830	966	448	434	415	515	441	340	309
RUSV2a.000517.1.PC	chr1	1392	23190	18365	22019	10287	2613	4524	5954	3286	5676
RUSV2a.000518.1.PC	chr1	1443	6202	5699	5471	6781	6224	3368	6188	6641	7162
RUSV2a.000519.1.PC	chr1	522	18	0	3	1765	2306	4770	0	12	20
RUSV2a.000520.1.PC	chr1	465	3066	1942	440	12523	10400	19113	650	1441	2863
RUSV2a.000521.1.PC	chr1	1362	3418	2014	7746	1579	1176	1217	2308	667	1601
RUSV2a.000522.1.PC	chr1	1158	56	23	119	0	10	4	49	16	18
RUSV2a.000524.1.PC	chr1	471	840	883	628	529	523	507	418	545	485
RUSV2a.000525.1.PC	chr1	1254	72	122	192	132	200	208	463	273	305
RUSV2a.000526.1.PC	chr1	1434	738	532	1013	1331	2054	264	5691	3698	3520
RUSV2a.000527.1.PC	chr1	897	6812	8314	7257	3160	3048	1220	4159	4626	4861
RUSV2a.000528.1.PC	chr1	1437	390	397	540	293	392	167	1083	709	464
RUSV2a.000529.1.PC	chr1	441	19490	23792	19492	14909	15773	8044	20448	17466	19821
RUSV2a.000530.1.PC	chr1	945	6064	7396	8838	5819	7476	2362	13610	10796	8786
RUSV2a.000531.1.PC	chr1	3063	4112	4762	2329	18772	70197	43575	7176	8823	10320
RUSV2a.000532.1.PC	chr1	3748	1762	1539	1834	9059	4247	1253	5938	11149	8930
RUSV2a.000533.1.PC	chr1	1182	364	179	505	365	443	54	2496	1558	1059
RUSV2a.000534.1.PC	chr1	3011	4958	4287	6166	2570	2794	557	11216	9252	8974
RUSV2a.000535.1.PC	chr1	1257	1444	615	783	5505	3135	683	7961	12079	19180
RUSV2a.000536.1.PC	chr1	678	3142	1480	634	18083	16416	15445	952	3575	6372
RUSV2a.000537.1.PC	chr1	1104	1780	1610	1999	3022	2527	1548	1930	2137	2772
RUSV2a.000538.1.PC	chr1	1480	1478	965	1089	13236	11206	7852	3503	5637	5062
RUSV2a.000539.1.PC	chr1	1455	998	820	1148	1560	1524	384	5309	3747	3958
RUSV2a.000541.1.PC	chr1	1614	3560	2546	5732	2491	2345	1104	3560	2655	3917
RUSV2a.000542.1.PC	chr1	2605	3498	4421	8137	4748	20503	4782	30705	22246	19351
RUSV2a.000543.1.PC	chr1	963	242	146	137	761	820	588	914	759	1245
RUSV2a.000544.1.PC	chr1	646	0	10	0	0	2	1	2	5	4
RUSV2a.000545.1.PC	chr1	447	0	0	0	0	0	0	4	2	0
RUSV2a.000546.1.PC	chr1	3180	26980	24084	23642	32471	28763	14559	26917	36938	40541
RUSV2a.000547.1.PC	chr1	2490	13180	12156	13008	12355	10255	6416	10160	11046	11325
RUSV2a.000548.1.PC	chr1	1539	2928	3195	2978	4570	6395	1763	10250	11020	10837
RUSV2a.000549.1.PC	chr1	773	3896	3843	4036	3998	3255	2181	3326	4128	4019
RUSV2a.000551.1.PC	chr1	561	118	123	89	260	255	38	321	346	462
RUSV2a.000553.1.PC	chr1	1677	10912	10593	11260	11243	9509	7610	9192	9610	11212
RUSV2a.000554.1.PC	chr1	667	0	4	6	17	12	10	9	19	27
RUSV2a.000555.1.PC	chr1	975	752	1233	979	1044	1478	1677	3228	2081	989
RUSV2a.000556.1.PC	chr1	948	8950	8479	4645	9741	11327	2409	9783	11773	14018
RUSV2a.000558.1.PC	chr1	1608	3814	2849	2779	6968	9374	6349	4998	6551	8145
RUSV2a.000559.1.PC	chr1	606	3114	3116	2807	3475	2393	1922	2577	2990	3231
RUSV2a.000560.1.PC	chr1	1359	156	86	66	488	253	188	88	211	370
RUSV2a.000561.1.PC	chr1	1509	5832	6306	6873	7245	6762	5163	6645	6727	6863
RUSV2a.000562.1.PC	chr1	954	774	662	943	3657	4126	4239	2868	3572	3736
RUSV2a.000565.1.PC	chr1	1317	2132	5090	5240	929	1101	372	3267	4534	1754
RUSV2a.000567.1.PC	chr1	483	6436	6774	6592	7550	7413	4835	6224	6594	7199
RUSV2a.000572.1.PC	chr10	165	552	551	23	39	53	190	9	50	39
RUSV2a.000580.1.PC	chr1	957	0	2	0	0	0	16	4	0	0
RUSV2a.000581.1.PC	chr1	1614	7406	5867	5451	7440	5499	6953	4209	6496	7532
RUSV2a.000583.1.PC	chr1	432	44	145	118	28	30	22	51	31	93
RUSV2a.000584.1.PC	chr1	1050	0	0	1	0	0	0	0	0	0
RUSV2a.000585.1.PC	chr1	1560	4254	5620	6960	5680	6710	14073	4034	3207	2536
RUSV2a.000586.1.PC	chr1	747	12	12	24	49	61	176	55	24	55
RUSV2a.000587.1.PC	chr1	1506	1016	846	806	468	225	393	425	640	755
RUSV2a.000588.1.PC	chr1	468	1510	633	4067	410	129	276	1731	322	527
RUSV2a.000593.1.PC	chr1	4619	24856	30044	28221	17819	19677	5024	28268	28121	30415
RUSV2a.000594.1.PC	chr1	669	938	759	795	786	639	518	749	845	966
RUSV2a.000595.1.PC	chr1	1620	764	1042	1112	472	818	194	2323	1968	1458
RUSV2a.000596.1.PC	chr1	2078	6676	7428	8229	4167	4979	1732	10992	8392	6071
RUSV2a.000597.1.PC	chr1	411	6640	6615	7708	7214	6804	2482	9512	9123	8545
RUSV2a.000598.1.PC	chr1	1157	4	2	42	14	2	12	19	0	3
RUSV2a.000600.1.PC	chr1	1419	5906	5561	2292	756	1184	735	402	817	791
RUSV2a.000601.1.PC	chr1	1092	8894	7166	7139	5994	4186	2987	3568	4342	5239
RUSV2a.000604.1.PC	chr1	480	2546	2805	2468	2276	2375	643	2691	2853	3262
RUSV2a.000605.1.PC	chr1	717	0	6	0	0	6	4	1	4	10
RUSV2a.000606.1.PC	chr1	381	6	0	7	25	24	8	14	6	8
RUSV2a.000608.1.PC	chr1	1563	3740	3619	4505	4736	4235	4782	3601	3954	3725
RUSV2a.000609.1.PC	chr1	294	128	114	60	1732	2065	3183	72	109	335
RUSV2a.000611.1.PC	chr1	1974	10982	10794	10418	12510	10910	10715	9333	10217	10805
RUSV2a.000612.1.PC	chr1	570	656	583	371	192	402	271	188	207	216
RUSV2a.000613.1.PC	chr1	811	830	710	774	812	857	259	1104	1272	1334
RUSV2a.000614.1.PC	chr1	1609	13008	13313	15593	11224	10698	5197	12107	10337	15175
RUSV2a.000615.1.PC	chr1	1030	8886	10820	10035	6163	6828	2986	10520	8831	8295
RUSV2a.000616.1.PC	chr1	627	3260	2455	2510	3335	2703	508	3246	4162	5579
RUSV2a.000617.1.PC	chr1	360	238	212	216	129	158	9	121	114	302
RUSV2a.000619.1.PC	chr1	972	2734	2688	2463	1542	1475	1062	1700	2472	3147
RUSV2a.000621.1.PC	chr1	1374	14648	12852	10732	12847	10149	4557	11402	13736	17227
RUSV2a.000622.1.PC	chr1	1601	3322	3489	4284	2462	2028	894	4369	3852	3931
RUSV2a.000623.1.PC	chr1	1572	4516	4151	4750	4843	3665	3151	4879	5128	6071
RUSV2a.000624.1.PC	chr1	1944	6230	6037	6795	6586	4961	4444	5000	6502	5872
RUSV2a.000625.1.PC	chr1	843	14	38	31	18	20	8	17	44	16
RUSV2a.000626.1.PC	chr1	1539	0	0	10	0	0	8	18	0	0
RUSV2a.000628.1.PC	chr1	1833	696	583	545	686	911	424	651	872	1184
RUSV2a.000629.1.PC	chr1	3300	15436	16339	15444	10916	9912	4414	13772	14967	15219
RUSV2a.000630.1.PC	chr1	711	2	0	1	0	0	2	8	0	0
RUSV2a.000631.1.PC	chr1	1095	5522	4721	3917	6460	5276	5031	4435	5497	5944
RUSV2a.000632.1.PC	chr1	1020	1782	1706	1423	2127	1613	1212	1685	1992	1706
RUSV2a.000633.1.PC	chr1	1080	3242	2933	3185	3689	2408	2712	3622	4421	4480
RUSV2a.000634.1.PC	chr1	631	60	53	86	120	189	42	699	423	182
RUSV2a.000635.1.PC	chr1	528	0	0	3	0	0	0	0	0	0
RUSV2a.000636.1.PC	chr1	2200	22802	21440	16217	33715	28529	31104	15836	21834	26078
RUSV2a.000637.1.PC	chr1	324	940	646	647	859	728	349	584	625	969
RUSV2a.000638.1.PC	chr1	1080	7176	7810	8495	6396	5839	2090	8575	8318	8065
RUSV2a.000639.1.PC	chr1	1638	11840	8896	10544	12773	9111	3471	8190	11241	17693
RUSV2a.000640.1.PC	chr1	938	2504	2082	2556	3025	2350	656	3660	4379	4592
RUSV2a.000641.1.PC	chr1	675	226	183	253	211	168	32	371	468	433
RUSV2a.000642.1.PC	chr1	1062	1138	1206	1447	1066	753	643	1112	2235	2328
RUSV2a.000643.1.PC	chr1	1215	30	22	231	672	504	181	924	1156	1296
RUSV2a.000644.1.PC	chr1	891	4	0	36	6	2	49	17	2	0
RUSV2a.000645.1.PC	chr1	456	0	0	11	1	0	12	2	4	0
RUSV2a.000646.1.PC	chr1	942	8278	6672	10039	11381	9813	3830	12068	11087	15428
RUSV2a.000647.1.PC	chr1	468	38	23	26	392	800	242	64	56	181
RUSV2a.000648.1.PC	chr1	1131	886	638	839	947	1053	349	1250	1872	1772
RUSV2a.000649.1.PC	chr1	1887	2498	1999	1890	2418	2155	983	2250	2768	3738
RUSV2a.000650.1.PC	chr1	1442	3626	2997	2682	4369	3088	1528	3556	4655	6060
RUSV2a.000651.1.PC	chr1	1092	2282	2129	2260	2153	1682	1356	2722	3497	2269
RUSV2a.000652.1.PC	chr1	648	914	883	1058	172	268	71	352	385	186
RUSV2a.000653.1.PC	chr1	630	420	542	589	801	533	130	1358	1254	1425
RUSV2a.000654.1.PC	chr1	1290	4224	5542	6290	2975	2754	1876	4642	4450	3765
RUSV2a.000655.1.PC	chr1	870	11466	10337	11030	12626	11895	14233	9708	9273	11952
RUSV2a.000657.1.PC	chr1	837	8	4	0	2	2	36	2	1	0
RUSV2a.000658.2.PC	chr1	1665	9732	9860	8142	16171	15098	9224	12461	14606	14401
RUSV2a.000659.1.PC	chr1	1611	60	25	39	37	61	41	122	71	84
RUSV2a.000660.1.PC	chr1	510	5582	7291	9230	10338	11036	3460	46443	34729	29676
RUSV2a.000662.1.PC	chr1	1203	1526	1418	1440	6975	9909	3392	3023	4046	5673
RUSV2a.000663.1.PC	chr1	1182	1264	1201	1019	693	592	1008	639	881	846
RUSV2a.000664.1.PC	chr1	1179	48	76	89	46	49	104	69	24	37
RUSV2a.000665.1.PC	chr1	2697	7742	6866	6477	9019	7492	6749	7936	9055	8572
RUSV2a.000666.1.PC	chr1	684	3194	3201	2617	3162	2462	2191	2595	3230	3418
RUSV2a.000667.1.PC	chr1	2298	52832	53922	42952	35201	29374	35114	22875	23645	27653
RUSV2a.000668.1.PC	chr1	882	228	293	277	424	464	260	831	468	759
RUSV2a.000669.1.PC	chr1	1644	2876	5476	3477	1839	2383	1154	2471	2282	2447
RUSV2a.000670.1.PC	chr1	519	1272	1174	1914	1305	1798	436	3223	3914	3618
RUSV2a.000671.1.PC	chr1	2566	18266	17297	18308	16974	15786	9067	14343	16195	17447
RUSV2a.000672.1.PC	chr1	915	4520	4188	4233	5495	4152	3474	3751	3874	4347
RUSV2a.000673.1.PC	chr1	1302	792	782	1045	391	273	260	538	518	723
RUSV2a.000674.1.PC	chr1	1797	3304	3568	4212	3537	3112	1441	4926	5784	5579
RUSV2a.000675.1.PC	chr1	2638	15734	19981	22811	11855	13725	5817	16052	15201	14338
RUSV2a.000676.1.PC	chr1	327	500	641	965	357	5937	2752	567	427	1393
RUSV2a.000677.1.PC	chr1	297	0	2	7	27	39	237	10	8	2
RUSV2a.000678.1.PC	chr1	429	884	320	168	24855	51237	48930	394	738	6514
RUSV2a.000679.1.PC	chr1	4389	32788	30683	36640	23099	18119	10411	23849	29201	27208
RUSV2a.000680.1.PC	chr1	1608	1104	1623	2636	2328	5380	1231	14070	7002	3337
RUSV2a.000682.1.PC	chr1	1551	3006	3212	2796	2229	2103	1341	2702	2919	2987
RUSV2a.000684.1.PC	chr1	468	3378	7979	6623	690	1283	268	562	1466	806
RUSV2a.000686.1.PC	chr1	2251	8306	12012	13171	6897	7068	1646	11731	12319	12284
RUSV2a.000687.1.PC	chr1	537	2100	3656	2249	110	378	161	162	292	163
RUSV2a.000688.1.PC	chr1	1707	1492	1295	1943	2243	1909	852	2009	2728	2815
RUSV2a.000689.1.PC	chr1	2859	1138	1374	748	450	460	453	953	608	494
RUSV2a.000690.1.PC	chr1	446	6	2	0	2	8	4	2	4	3
RUSV2a.000691.1.PC	chr1	2100	4112	4105	4604	3417	3465	946	4670	4952	4616
RUSV2a.000692.1.PC	chr1	519	6708	6877	7021	7855	6862	3077	5366	5415	7042
RUSV2a.000693.1.PC	chr1	402	22	18	66	178	165	93	88	69	71
RUSV2a.000694.1.PC	chr1	3440	314	455	229	3204	3939	879	689	2490	2150
RUSV2a.000696.1.PC	chr1	1240	2688	1945	2241	3274	3778	804	4762	4552	5208
RUSV2a.000697.1.PC	chr1	4278	13932	11648	15089	11272	8418	11557	10326	15057	14423
RUSV2a.000698.1.PC	chr1	3404	1682	1616	1511	1087	806	1169	1100	1073	1257
RUSV2a.000699.1.PC	chr1	1491	14104	13169	16515	13202	14379	4782	19226	23412	28140
RUSV2a.000700.1.PC	chr1	1245	6490	5835	4680	13713	10940	16755	685	1693	2953
RUSV2a.000701.1.PC	chr1	483	6070	7109	5930	8646	7699	3489	8675	8782	10274
RUSV2a.000702.1.PC	chr1	1941	18334	21811	18513	10888	10395	4394	16952	16472	18756
RUSV2a.000703.1.PC	chr1	933	772	740	954	639	631	268	786	602	765
RUSV2a.000704.1.PC	chr1	1914	15100	15550	17205	16647	13999	6210	17819	19318	17737
RUSV2a.000706.1.PC	chr1	1875	23410	26350	33023	20832	21535	11682	20319	17773	20473
RUSV2a.000707.1.PC	chr1	1398	668	541	1695	2488	2389	501	3386	3273	2511
RUSV2a.000709.1.PC	chr1	909	6662	6565	6169	14023	13636	8732	5787	9050	11628
RUSV2a.000710.1.PC	chr1	1152	6588	4805	4432	2714	2401	498	2085	2901	3319
RUSV2a.000711.1.PC	chr1	219	982	938	796	1690	1371	998	1084	1114	1415
RUSV2a.000713.1.PC	chr1	435	506	430	446	713	678	1592	249	282	220
RUSV2a.000715.1.PC	chr1	2773	35422	34475	30964	61808	50706	61098	30180	36865	37168
RUSV2a.000718.1.PC	chr1	624	7804	7239	8258	7276	6540	2907	8013	6706	8924
RUSV2a.000719.1.PC	chr1	1086	12722	11444	13185	11695	10654	8010	8554	8105	10286
RUSV2a.000720.1.PC	chr1	423	8	8	12	4	3	6	8	9	6
RUSV2a.000722.1.PC	chr1	1461	44	29	111	44	44	19	59	41	29
RUSV2a.000723.1.PC	chr1	543	1272	1537	1478	1010	666	294	1524	1249	2061
RUSV2a.000724.1.PC	chr1	1374	888	573	2272	1134	448	3162	825	310	364
RUSV2a.000725.1.PC	chr1	462	2302	2671	3208	2536	2320	685	4485	3686	3886
RUSV2a.000726.1.PC	chr1	1074	778	887	1017	718	508	628	1266	992	985
RUSV2a.000727.1.PC	chr1	801	2034	2587	2701	1498	1545	840	3084	2204	2191
RUSV2a.000728.1.PC	chr1	1500	6448	6082	6455	7055	5611	3980	4676	6152	5669
RUSV2a.000730.1.PC	chr1	522	3010	3499	2692	2629	2411	1172	2546	2685	2471
RUSV2a.000732.1.PC	chr1	2201	15470	20644	12487	9215	9495	3156	8080	12810	13712
RUSV2a.000733.1.PC	chr1	756	22	53	46	684	1784	288	322	760	1007
RUSV2a.000734.1.PC	chr1	1090	2318	2254	1862	1310	1098	634	1194	1861	1766
RUSV2a.000735.1.PC	chr1	855	204	145	700	486	88	457	271	96	162
RUSV2a.000737.1.PC	chr1	2280	1712	964	2605	4699	5281	1226	7357	6357	5992
RUSV2a.000738.1.PC	chr1	1906	1376	1681	2138	1432	2020	378	3396	2260	2547
RUSV2a.000739.1.PC	chr1	951	24	2	18	22	21	6	27	29	24
RUSV2a.000740.1.PC	chr1	3434	5384	5681	3349	7765	6173	3062	5791	9259	8796
RUSV2a.000742.1.PC	chr1	399	210	109	307	285	258	82	275	301	415
RUSV2a.000743.1.PC	chr1	2181	4775	4687	3233	23360	16252	1850	13738	18899	24995
RUSV2a.000744.1.PC	chr1	549	2492	3062	2901	1975	2230	668	3446	2899	2602
RUSV2a.000745.1.PC	chr1	1308	5120	5129	4207	6799	4601	3880	3985	6007	5844
RUSV2a.000746.1.PC	chr1	501	2	12	21	11	28	2	13	2	40
RUSV2a.000747.1.PC	chr1	1476	532	281	608	3583	2679	511	626	1440	3401
RUSV2a.000751.1.PC	chr1	969	332	208	238	1509	1290	381	319	968	1638
RUSV2a.000752.1.PC	chr1	2958	9144	8251	9393	9280	7037	5175	10349	13086	10734
RUSV2a.000754.1.PC	chr1	1664	2410	2733	2361	1659	1591	923	2094	2340	2508
RUSV2a.000756.1.PC	chr1	831	5648	5941	5592	6400	4702	4178	4824	4880	5003
RUSV2a.000757.1.PC	chr1	300	68	64	83	106	76	99	122	170	123
RUSV2a.000758.1.PC	chr1	894	276	229	335	267	190	168	488	263	405
RUSV2a.000759.1.PC	chr1	2745	8804	9157	8358	5792	5297	3922	8220	8133	7293
RUSV2a.000760.1.PC	chr1	2106	26210	35262	22769	56552	79066	124773	18169	27146	35748
RUSV2a.000761.1.PC	chr1	1471	3444	5136	5816	3259	5073	2625	10471	7540	4947
RUSV2a.000762.1.PC	chr1	1193	5378	5447	5867	3611	2680	2912	5333	4424	3428
RUSV2a.000763.1.PC	chr1	2621	21632	22375	24474	26958	25786	18108	18766	25397	23083
RUSV2a.000764.1.PC	chr1	546	2788	2781	5437	4236	4266	1421	7364	6558	5205
RUSV2a.000765.1.PC	chr1	711	52574	59052	53291	20075	24918	8420	27832	28306	29544
RUSV2a.000766.1.PC	chr1	1374	1206	639	706	2797	3520	2133	6994	3794	2449
RUSV2a.000767.1.PC	chr1	1182	642	244	250	6058	7566	29453	469	308	436
RUSV2a.000769.1.PC	chr1	936	8930	5852	3555	31482	21665	27251	7311	15632	22437
RUSV2a.000770.1.PC	chr1	741	68	49	31	480	759	204	831	888	705
RUSV2a.000771.1.PC	chr1	408	2088	2253	2050	2012	1623	719	2445	2546	2750
RUSV2a.000772.1.PC	chr1	1118	1430	1388	1147	3013	2246	1619	1367	2030	2074
RUSV2a.000773.1.PC	chr1	1299	6630	6146	6272	5118	4395	3498	5060	5452	6021
RUSV2a.000774.1.PC	chr1	1423	37468	45773	45100	17426	23017	5923	26572	29275	30221
RUSV2a.000776.1.PC	chr1	267	348	297	310	3467	3852	4142	448	721	1212
RUSV2a.000777.1.PC	chr1	915	1148	884	909	1827	2050	896	1921	2495	3010
RUSV2a.000778.1.PC	chr1	1919	24174	24384	22556	28265	26842	15696	21107	23304	24734
RUSV2a.000779.1.PC	chr1	243	484	497	482	474	379	330	557	420	494
RUSV2a.000784.1.PC	chr1	663	3978	4044	3674	4167	3721	2461	3312	4162	4241
RUSV2a.000785.1.PC	chr1	471	4720	4813	4523	3368	2897	1255	3708	4148	4731
RUSV2a.000786.1.PC	chr1	1350	30466	11085	43942	6384	4138	3901	13376	6622	12709
RUSV2a.000787.1.PC	chr1	639	65248	73062	59537	74295	66113	35197	55242	59202	67233
RUSV2a.000788.1.PC	chr1	198	5170	6537	5700	5177	4431	2860	4527	4057	4581
RUSV2a.000790.1.PC	chr1	5796	43374	45508	47197	33791	28213	26545	42778	36915	32480
RUSV2a.000792.1.PC	chr1	1026	6336	4501	3157	42574	20813	20195	6520	15865	29536
RUSV2a.000793.1.PC	chr1	1059	9062	10223	10345	11908	9994	2556	13319	19644	21259
RUSV2a.000794.1.PC	chr1	1782	489132	138453	1093448	125871	15108	2250	370106	34728	169793
RUSV2a.000796.1.PC	chr1	1274	2170	2468	2688	1698	999	724	2495	4232	3084
RUSV2a.000797.1.PC	chr1	3549	37272	37769	32429	42130	39053	34444	21116	25962	29624
RUSV2a.000798.1.PC	chr9	653	3522	3902	2767	2803	2467	1114	3405	3213	3464
RUSV2a.000799.1.PC	chr9	747	66	30	119	35	64	26	285	342	224
RUSV2a.000801.1.PC	chr1	2179	28158	27021	28756	32551	26767	20716	22967	24244	25175
RUSV2a.000802.1.PC	chr1	1056	12100	11018	26186	1611	1069	655	6586	2454	2855
RUSV2a.000803.1.PC	chr1	873	2048	1897	1725	2587	3102	1041	3670	3360	3237
RUSV2a.000805.1.PC	chr1	1692	5774	6352	5225	1533	2098	1048	1541	1743	1137
RUSV2a.000806.1.PC	chr1	939	150	110	509	152	150	66	561	183	269
RUSV2a.000807.1.PC	chr1	1347	50	28	199	2	13	7	81	9	28
RUSV2a.000810.1.PC	chr1	1938	364	331	477	671	962	1747	335	346	293
RUSV2a.000811.1.PC	chr1	1166	468	516	594	170	206	166	354	386	365
RUSV2a.000812.1.PC	chr1	1119	2	9	15	8	7	0	8	11	5
RUSV2a.000818.1.PC	chr1	1152	50916	73342	90931	62042	46804	29120	51255	63611	51544
RUSV2a.000819.1.PC	chr1	1176	8610	10043	6463	1235	1666	656	3998	2682	1789
RUSV2a.000821.1.PC	chr1	1683	4116	3960	4079	3564	2588	1481	3225	4122	3871
RUSV2a.000822.1.PC	chr1	1185	556	343	1026	956	2038	391	7561	5232	3874
RUSV2a.000824.1.PC	chr1	1716	18294	17779	17977	17751	15153	12382	13428	14520	16822
RUSV2a.000825.1.PC	chr1	177	48	24	32	615	627	285	244	231	542
RUSV2a.000826.1.PC	chr1	1716	8920	10507	9821	5883	5382	3366	10457	10240	7516
RUSV2a.000827.1.PC	chr1	2325	7370	7954	12337	7328	8619	2402	22380	21949	25068
RUSV2a.000828.1.PC	chr1	2379	308	264	291	1311	1391	238	2391	2982	2636
RUSV2a.000829.1.PC	chr1	1115	8	0	1	1	3	6	0	1	2
RUSV2a.000830.1.PC	chr1	1623	30	33	91	53	124	270	278	130	170
RUSV2a.000831.1.PC	chr1	783	666	775	696	417	621	623	1518	822	584
RUSV2a.000832.1.PC	chr1	1917	1026	1693	3797	451	545	192	2566	1852	1089
RUSV2a.000833.1.PC	chr1	1044	9518	11114	10991	7994	8615	2451	8571	11198	11433
RUSV2a.000834.1.PC	chr1	345	4372	5570	3342	3998	3647	1780	3917	4993	5973
RUSV2a.000836.1.PC	chr1	204	70	91	145	123	297	65	705	630	662
RUSV2a.000837.1.PC	chr1	948	10678	11120	10508	8380	7407	3628	9595	10896	9761
RUSV2a.000840.1.PC	chr1	1938	7200	7163	7042	5100	4673	2461	5929	6075	6283
RUSV2a.000842.1.PC	chr1	1614	10424	10956	12670	33024	66809	33166	11830	14584	21091
RUSV2a.000843.1.PC	chr1	1251	4174	4032	4319	3638	3328	1014	3730	4893	4986
RUSV2a.000844.1.PC	chr1	363	64	100	167	38	22	56	62	42	30
RUSV2a.000845.1.PC	chr1	456	8	2	2	11	19	0	11	38	15
RUSV2a.000846.1.PC	chr1	2295	14642	15061	24347	61967	45245	49213	34982	43556	61275
RUSV2a.000848.1.PC	chr1	339	904	847	727	736	576	265	586	648	996
RUSV2a.000849.1.PC	chr1	831	25690	27433	20513	14638	13712	11705	15485	14129	23160
RUSV2a.000850.1.PC	chr1	1099	1932	2198	2809	2562	3350	2535	1991	2223	2148
RUSV2a.000851.1.PC	chr1	540	8572	10489	6031	5544	5348	4391	4412	4248	3566
RUSV2a.000852.1.PC	chr1	2670	9828	9670	15675	5018	6634	1427	21108	17067	11841
RUSV2a.000853.1.PC	chr1	1105	416	524	1094	3387	3759	1512	14839	7297	5852
RUSV2a.000854.1.PC	chr1	4155	43102	50592	77279	42102	37986	7468	82776	103216	118673
RUSV2a.000859.1.PC	chr1	1893	6298	6131	5698	4967	4048	1641	5540	6574	7127
RUSV2a.000860.1.PC	chr1	1590	550294	477406	613843	120554	84415	23009	71074	96618	94973
RUSV2a.000861.1.PC	chr1	896	4404	4708	4267	3429	2806	1447	4149	3996	4656
RUSV2a.000862.1.PC	chr1	2639	12130	11325	13801	9872	8250	10339	8355	10100	8672
RUSV2a.000863.1.PC	chr1	1788	24118	22675	24066	33425	34430	20843	20363	22000	27294
RUSV2a.000864.1.PC	chr1	1440	272	273	185	1843	8939	779	409	941	1423
RUSV2a.000865.1.PC	chr1	396	4254	4479	3832	3789	3187	1722	3844	3678	3996
RUSV2a.000866.1.PC	chr1	2523	3382	4078	5915	3158	5597	1984	18311	10627	4414
RUSV2a.000867.1.PC	chr1	330	10	20	24	35	20	15	27	12	23
RUSV2a.000868.1.PC	chr1	2274	28854	39552	36894	22985	26455	12208	44357	37401	28867
RUSV2a.000869.1.PC	chr1	2984	3068	3443	228	122	250	308	228	303	210
RUSV2a.000871.1.PC	chr1	1617	210	213	173	108	209	199	338	459	135
RUSV2a.000872.1.PC	chr1	2979	26660	26520	31345	20766	17437	10161	27769	26605	26133
RUSV2a.000873.1.PC	chr1	714	7234	7575	7575	6163	5135	4041	5667	5662	4886
RUSV2a.000874.1.PC	chr1	3285	15004	15124	8598	7757	7162	1827	9399	13646	14486
RUSV2a.000875.1.PC	chr1	1674	1906	1610	1593	2163	1949	538	2314	2903	3360
RUSV2a.000876.1.PC	chr1	1035	7476	7790	8957	6835	6812	3812	7901	7484	6858
RUSV2a.000879.1.PC	chr1	1353	808410	845961	1145973	21481	50480	6253	120032	178970	170264
RUSV2a.000881.1.PC	chr1	1608	18	44	41	119	115	19	147	271	251
RUSV2a.000882.1.PC	chr1	3341	19150	20116	22274	18337	15922	12843	19405	27102	19016
RUSV2a.000883.1.PC	chr1	573	3940	4172	4081	3950	3325	1678	3512	3788	4650
RUSV2a.000884.1.PC	chr1	2695	8970	9040	9894	6695	6257	2799	10236	11827	11238
RUSV2a.000886.1.PC	chr1	1293	4530	4189	4975	4538	4490	2864	6200	6150	7406
RUSV2a.000888.1.PC	chr1	852	2406	3433	1063	84757	13922	9497	2929	6344	10988
RUSV2a.000890.1.PC	chr1	1044	86	50	94	263	204	327	95	95	92
RUSV2a.000891.1.PC	chr1	528	1862	2464	1947	1109	1004	690	1846	1620	1599
RUSV2a.000892.1.PC	chr1	1293	140	101	188	331	233	269	279	296	221
RUSV2a.000893.1.PC	chr1	1260	1496	1483	1433	1113	949	875	1447	1615	1659
RUSV2a.000894.1.PC	chr1	3777	147576	165982	145184	87674	81065	50085	94563	128814	117378
RUSV2a.000896.1.PC	chr1	2283	516	582	832	1005	1487	386	3580	3482	2047
RUSV2a.000897.1.PC	chr1	1218	2164	1885	2576	1539	1369	728	2595	2267	1969
RUSV2a.000898.1.PC	chr1	732	382	574	849	346	590	209	645	719	692
RUSV2a.000899.1.PC	chr1	357	4442	5654	4386	4754	4238	3616	3804	3665	4196
RUSV2a.000900.1.PC	chr1	1407	5310	5478	6253	4872	4743	3180	7121	6800	5700
RUSV2a.000902.1.PC	chr1	1203	3918	2868	4243	7754	4461	990	10994	10492	10522
RUSV2a.000903.1.PC	chr1	2182	8038	8155	7979	5240	4937	4242	4144	4270	4277
RUSV2a.000904.1.PC	chr1	1976	13772	12146	12305	15746	14111	12725	9773	11462	14177
RUSV2a.000905.1.PC	chr1	1615	11050	11638	10239	11234	11752	7783	11837	10256	10476
RUSV2a.000906.1.PC	chr1	2865	53346	57170	59742	97906	81725	38856	93496	133241	122540
RUSV2a.000907.1.PC	chr1	1209	10886	16868	15341	4819	5683	1445	6813	8280	6630
RUSV2a.000908.1.PC	chr1	840	826	1165	1188	384	660	720	477	789	576
RUSV2a.000909.1.PC	chr1	2127	29708	49340	54685	8233	8934	3622	7926	14238	12259
RUSV2a.000910.1.PC	chr1	474	106	87	46	538	1531	3723	55	91	268
RUSV2a.000911.1.PC	chr1	1551	12396	11721	9950	8415	7311	3407	9687	12606	12171
RUSV2a.000912.1.PC	chr1	729	8330	8183	6579	7162	6308	4290	6241	6116	7208
RUSV2a.000913.1.PC	chr1	1404	5914	5690	6080	4641	4353	1311	6445	7642	7246
RUSV2a.000914.1.PC	chr1	2613	9162	7471	7350	9414	7033	3296	11125	13150	13556
RUSV2a.000916.1.PC	chr1	648	2998	3797	2976	4963	3229	2103	2971	3837	4266
RUSV2a.000918.1.PC	chr1	1696	2512	2374	3045	16752	20408	5683	17512	22809	19908
RUSV2a.000919.1.PC	chr1	996	5760	6997	5299	4349	4264	2006	4963	5010	5443
RUSV2a.000921.1.PC	chr1	692	2610	2589	2033	6789	3719	1420	1471	3194	5148
RUSV2a.000922.1.PC	chr1	1102	10270	11804	11286	5447	5453	3070	8455	7116	8257
RUSV2a.000923.1.PC	chr1	672	3836	3657	3467	7478	12297	9682	3422	3490	5498
RUSV2a.000924.1.PC	chr1	891	3450	4256	3400	1453	1397	448	1682	2232	1804
RUSV2a.000925.1.PC	chr1	1932	4746	5769	4955	1566	1051	1519	2003	2670	3615
RUSV2a.000926.1.PC	chr1	1546	2804	3080	2908	2227	1972	1700	3516	3525	2929
RUSV2a.000927.1.PC	chr1	897	5870	5928	5453	12373	8907	7931	3079	4460	5540
RUSV2a.000928.1.PC	chr1	651	3104	1922	2808	1629	1372	415	1644	1668	2978
RUSV2a.000929.1.PC	chr1	1584	7258	5804	7579	9215	7029	3771	8882	7797	9992
RUSV2a.000931.1.PC	chr1	2155	46064	42689	42895	40820	30127	14386	24431	32338	40386
RUSV2a.000932.1.PC	chr1	2395	3836	3217	3404	2990	2776	2354	1849	2485	2468
RUSV2a.000933.1.PC	chr1	623	2168	2327	2415	1349	1185	869	2501	1728	1495
RUSV2a.000934.1.PC	chr1	2203	5576	5877	7075	5454	4777	1943	7709	7729	7502
RUSV2a.000936.1.PC	chr1	1542	856	782	317	76	227	44	692	319	241
RUSV2a.000938.1.PC	chr1	838	2	15	21	6	9	0	31	22	21
RUSV2a.000940.1.PC	chr1	1693	1012	1439	1448	632	617	216	1945	1991	1355
RUSV2a.000941.1.PC	chr1	3963	5324	8159	7869	3285	3444	1029	9089	10550	5846
RUSV2a.000942.1.PC	chr1	585	5180	6766	6612	4145	4609	1474	6547	5130	5246
RUSV2a.000944.1.PC	chr1	456	238	304	299	1915	872	170	844	1098	1890
RUSV2a.000945.1.PC	chr1	1851	178	204	266	209	196	54	369	308	225
RUSV2a.000946.1.PC	chr1	936	820	870	663	128	172	131	259	249	263
RUSV2a.000947.1.PC	chr1	609	5532	6173	5214	5367	5271	1725	8347	6887	5791
RUSV2a.000948.1.PC	chr1	2268	24692	25131	34483	11424	11054	2600	17570	19182	18952
RUSV2a.000951.1.PC	chr1	2922	3464	4147	4179	6075	6000	1936	6444	8476	7226
RUSV2a.000953.1.PC	chr1	1605	13018	13763	14999	23605	16372	5183	23145	22229	33073
RUSV2a.000954.1.PC	chr1	1908	1740	1841	1952	2015	2344	1264	1337	1868	2118
RUSV2a.000955.1.PC	chr1	1443	13232	14804	13126	35976	25804	14635	13417	19895	26258
RUSV2a.000956.1.PC	chr1	1863	28	35	68	23	98	165	92	94	72
RUSV2a.000957.1.PC	chr1	1947	102	116	115	2146	2802	1235	997	1977	2704
RUSV2a.000959.1.PC	chr1	1038	424	677	509	229	253	100	715	897	755
RUSV2a.000960.1.PC	chr1	879	434	857	759	320	348	228	545	975	602
RUSV2a.000961.1.PC	chr1	1056	530	832	1290	1727	1588	2955	5012	3462	4388
RUSV2a.000962.1.PC	chr1	1143	2480	2775	2704	3616	4125	1909	4222	4012	4556
RUSV2a.000963.1.PC	chr1	1476	1234	1606	1012	593	612	240	1193	1657	1315
RUSV2a.000965.1.PC	chr1	1461	7090	5854	3220	18534	16552	22359	5365	7125	7744
RUSV2a.000966.1.PC	chr1	951	15048	10053	11043	16601	11089	6118	12952	14462	20253
RUSV2a.000967.1.PC	chr1	2392	73330	66342	61068	65983	51346	33506	52921	57714	60911
RUSV2a.000968.1.PC	chr1	1133	4724	4787	3673	2616	1950	1787	3026	2699	3755
RUSV2a.000969.1.PC	chr1	636	16812	6106	6785	94202	44538	8972	15583	53102	92060
RUSV2a.000971.1.PC	chr1	1137	5794	6086	6444	5259	4042	3147	6243	6614	7077
RUSV2a.000972.1.PC	chr1	1458	7984	6634	6425	10295	7106	3373	9383	16280	17046
RUSV2a.000973.1.PC	chr1	174	3478	4615	3776	2797	2734	2160	2388	2295	2132
RUSV2a.000974.1.PC	chr1	1575	24560	23358	25833	32188	24826	18150	24500	28779	32053
RUSV2a.000975.1.PC	chr1	1143	7964	8041	8297	4894	3836	2555	8611	9265	8159
RUSV2a.000976.1.PC	chr1	474	18	22	43	20	8	12	14	10	3
RUSV2a.000977.1.PC	chr1	924	142	128	121	908	825	157	1620	1872	2622
RUSV2a.000978.1.PC	chr1	1988	5040	4361	3807	3761	2253	2736	2982	5535	4374
RUSV2a.000982.1.PC	chr1	1548	44686	43829	49204	32882	24295	17021	39404	44758	56188
RUSV2a.000983.1.PC	chr1	2286	5926	7534	9963	6748	8949	5817	24203	14969	7007
RUSV2a.000984.1.PC	chr1	1464	12484	13823	11643	8197	4792	1705	4848	8443	7589
RUSV2a.000985.1.PC	chr1	1902	57640	69798	59534	39933	45777	16091	53097	50279	46849
RUSV2a.000989.1.PC	chr1	465	3092	2744	3139	3534	3565	1032	4591	4750	5592
RUSV2a.000992.1.PC	chr1	612	1740	1886	1640	2248	1852	2236	951	1028	948
RUSV2a.000993.1.PC	chr1	618	2334	2422	2176	1786	1812	701	2543	2462	2261
RUSV2a.000994.1.PC	chr1	970	3990	4085	4173	4050	3725	2045	6306	5530	4577
RUSV2a.000996.1.PC	chr1	741	184	69	123	456	348	94	1462	1178	1310
RUSV2a.000997.1.PC	chr1	1567	3400	2906	3458	2758	2250	1310	3796	4325	3883
RUSV2a.000999.1.PC	chr1	802	954	1584	33	44	120	478	0	55	60
RUSV2a.001000.1.PC	chr1	1481	7468	7151	7589	8292	6876	3945	9088	9330	9394
RUSV2a.001001.1.PC	chr1	528	1298	1556	1560	1704	1576	2970	1370	1286	1500
RUSV2a.001002.1.PC	chr1	1119	4026	3962	3719	5060	4463	1543	4845	5223	6150
RUSV2a.001003.1.PC	chr1	1116	5058	4746	6090	6000	7904	1748	13367	12701	12813
RUSV2a.001004.1.PC	chr1	816	5682	6525	7154	5379	5322	2064	5754	5618	6610
RUSV2a.001005.1.PC	chr1	1038	4428	21196	22485	15117	25855	6795	63626	48632	20428
RUSV2a.001007.1.PC	chr1	1407	21946	20644	18246	18093	15947	9649	14873	17732	21300
RUSV2a.001008.1.PC	chr1	1935	9720	8647	8530	11050	8276	4574	8811	11444	12785
RUSV2a.001009.1.PC	chr1	1302	7504	5539	9314	6356	6011	1356	10995	10429	14608
RUSV2a.001010.1.PC	chr1	2169	800	804	936	521	714	521	1111	659	668
RUSV2a.001011.1.PC	chr1	1334	1338	1504	1203	1446	1210	598	1105	1320	1653
RUSV2a.001012.1.PC	chr1	714	348	417	211	1354	1182	223	1030	1528	1584
RUSV2a.001014.1.PC	chr1	1095	896	703	1043	1104	1015	533	2300	2909	1600
RUSV2a.001015.1.PC	chr1	393	2	2	0	10	3	4	36	22	14
RUSV2a.001016.1.PC	chr1	1212	2356	2347	2703	2294	1635	646	3209	3667	3479
RUSV2a.001017.1.PC	chr1	1506	3064	2837	3171	3142	2175	849	4425	5531	4618
RUSV2a.001018.1.PC	chr1	1476	896	819	925	1622	1924	436	1425	1589	2104
RUSV2a.001023.1.PC	chr1	1836	548	641	1009	281	195	321	338	295	201
RUSV2a.001024.1.PC	chr1	1119	6174	5941	4485	11015	8734	9444	3699	5684	6271
RUSV2a.001028.1.PC	chr1	2954	1512	1651	2254	957	825	612	2382	1848	1609
RUSV2a.001029.1.PC	chr1	820	1334	1432	1485	1258	1202	569	1616	1558	1646
RUSV2a.001030.1.PC	chr1	2065	5526	5634	5666	3091	2088	996	4255	5370	4678
RUSV2a.001031.1.PC	chr1	996	4	14	11	0	3	40	14	10	2
RUSV2a.001032.1.PC	chr1	618	244	252	322	164	135	159	250	233	187
RUSV2a.001033.1.PC	chr1	1417	3964	3946	3175	3661	3036	3741	2513	3173	3208
RUSV2a.001034.1.PC	chr1	1276	5070	4765	3819	4704	4010	3684	1923	2713	3133
RUSV2a.001037.1.PC	chr1	1851	344	564	503	411	323	185	575	548	465
RUSV2a.001038.1.PC	chr1	2565	16318	45265	50212	18386	27100	6997	57750	52247	38812
RUSV2a.001039.1.PC	chr1	348	11834	12364	26251	4183	4951	1996	16439	11154	6769
RUSV2a.001040.1.PC	chr1	1389	15194	13930	18252	11544	4723	14036	2545	3962	3638
RUSV2a.001041.1.PC	chr1	2094	27086	26758	23907	28355	24461	15369	20168	25005	26098
RUSV2a.001042.1.PC	chr1	954	94	75	175	925	850	136	2185	1664	1846
RUSV2a.001043.1.PC	chr1	312	1174	1310	1034	2211	2163	1326	1401	1717	2428
RUSV2a.001044.1.PC	chr1	1488	79188	87618	96819	20921	25459	5324	33415	40420	38287
RUSV2a.001045.1.PC	chr1	681	61458	69848	67506	32757	41836	8622	53519	56527	57186
RUSV2a.001046.1.PC	chr1	2652	15584	15108	14513	11029	10730	2663	14923	18853	16422
RUSV2a.001047.1.PC	chr1	564	1452	1565	2027	4098	4970	867	7983	9917	9595
RUSV2a.001048.1.PC	chr1	1938	122	154	177	194	582	390	1247	891	301
RUSV2a.001051.1.PC	chr1	1017	2696	2953	2283	2913	3721	850	4874	4618	4764
RUSV2a.001052.1.PC	chr1	720	3144	3345	2612	4364	4091	2932	2333	2795	3087
RUSV2a.001053.1.PC	chr1	1431	574	599	832	314	459	492	1551	778	588
RUSV2a.001054.1.PC	chr1	4506	20778	15837	17025	36711	29139	30841	19656	33704	34826
RUSV2a.001055.1.PC	chr1	1212	10410	10531	9825	13178	11572	16862	4779	5862	7641
RUSV2a.001056.1.PC	chr1	1466	1734	1072	992	11415	12017	12519	1855	2292	3129
RUSV2a.001057.1.PC	chr1	1773	5318	4847	5204	6998	5400	4381	4835	5656	6038
RUSV2a.001059.1.PC	chr1	513	9374	6820	4407	16534	12527	5048	3567	10983	12405
RUSV2a.001060.1.PC	chr1	1909	5866	4054	3708	14140	15019	8951	7354	11405	12978
RUSV2a.001061.1.PC	chr1	357	11548	13022	12554	9846	9939	3074	13424	13176	12923
RUSV2a.001062.1.PC	chr1	810	2206	2554	2765	2267	1867	1277	1898	2075	2257
RUSV2a.001063.1.PC	chr1	1035	8000	8942	11879	8891	8858	4226	11238	9409	9457
RUSV2a.001064.1.PC	chr1	1581	418	316	503	253	185	262	296	223	203
RUSV2a.001065.1.PC	chr1	447	9146	10111	9416	8105	7801	3789	8955	8160	8838
RUSV2a.001066.1.PC	chr1	921	2748	2480	2418	2758	2001	1423	2750	3087	3225
RUSV2a.001067.1.PC	chr1	519	618	644	1030	819	625	189	1486	1383	1476
RUSV2a.001068.1.PC	chr1	1726	9718	9299	8873	12500	12551	9013	11626	12943	13621
RUSV2a.001070.1.PC	chr1	1089	130672	30397	135337	6333	6034	1865	45054	17769	40576
RUSV2a.001071.1.PC	chr1	1617	4724	3148	3053	10815	40232	10638	5674	8178	13152
RUSV2a.001072.1.PC	chr1	1095	262	144	183	1914	1655	377	1091	1977	2475
RUSV2a.001074.1.PC	chr1	2273	590	748	771	376	486	290	535	624	561
RUSV2a.001075.1.PC	chr1	1668	422	375	346	294	308	111	441	621	519
RUSV2a.001076.1.PC	chr1	948	1638	1626	1617	1415	1348	873	1880	1996	1682
RUSV2a.001077.1.PC	chr1	1833	29252	28892	29330	29461	28343	19864	26353	25545	27890
RUSV2a.001081.1.PC	chr1	1863	1916	1257	2329	3256	4168	764	13221	8675	9000
RUSV2a.001083.1.PC	chr1	594	5276	5447	3859	2540	1955	2290	3066	2756	2638
RUSV2a.001084.1.PC	chr1	486	4	6	15	11	13	22	8	1	8
RUSV2a.001085.1.PC	chr1	1662	13158	13133	12921	15889	13327	12212	13150	13967	15448
RUSV2a.001086.1.PC	chr1	834	1654	1781	2000	1404	843	1585	1645	1325	681
RUSV2a.001087.1.PC	chr1	1701	20960	18441	23528	23287	11701	21960	11827	14286	15060
RUSV2a.001090.1.PC	chr1	951	500	600	520	980	1046	278	2640	3226	1750
RUSV2a.001093.1.PC	chr1	1790	2522	2430	2639	4332	3938	1885	4060	5085	4769
RUSV2a.001094.1.PC	chr1	2853	7900	7899	8027	9286	6923	5486	8743	8958	9443
RUSV2a.001095.1.PC	chr1	720	2950	2667	3136	4439	7039	3352	6138	5088	6103
RUSV2a.001096.1.PC	chr1	1489	15120	14801	13760	19100	16141	16238	9866	13429	13695
RUSV2a.001097.1.PC	chr1	2565	1388	1537	653	767	907	492	1932	2238	1403
RUSV2a.001101.1.PC	chr1	2514	8186	11662	17424	9320	11226	2284	23063	22214	17103
RUSV2a.001102.1.PC	chr1	1239	1128	1519	1985	2465	4622	1194	13083	7759	2908
RUSV2a.001103.1.PC	chr1	1335	3272	3793	4402	2535	2833	1214	2543	4303	2526
RUSV2a.001104.1.PC	chr1	597	6	10	8	0	2	10	6	12	0
RUSV2a.001105.1.PC	chr1	1398	362	327	389	2218	2694	961	2221	2879	2822
RUSV2a.001107.1.PC	chr1	993	2402	2324	2157	1354	1645	472	2781	2329	2240
RUSV2a.001109.1.PC	chr1	462	30190	39030	44629	28762	36504	12121	58376	36889	36582
RUSV2a.001110.1.PC	chr1	1080	7908	9456	7359	6568	7005	6069	4724	4590	5220
RUSV2a.001111.1.PC	chr1	1341	9088	9413	8126	12676	11927	16141	4499	5956	7837
RUSV2a.001112.1.PC	chr1	758	2562	3242	2988	2300	2686	3030	2539	2374	2642
RUSV2a.001113.1.PC	chr1	1152	4300	5524	5379	4447	4490	1835	5883	5522	5410
RUSV2a.001115.1.PC	chr1	1266	4044	2138	2133	88701	70557	130013	7556	12474	21393
RUSV2a.001116.1.PC	chr1	1188	2646	2864	2650	4959	4396	2014	4224	4518	5097
RUSV2a.001117.1.PC	chr1	1581	3136	2490	2491	9213	10623	3842	4131	6775	8708
RUSV2a.001118.1.PC	chr1	2214	4674	6038	1678	648	805	501	1354	1508	927
RUSV2a.001119.1.PC	chr1	1110	17190	18217	16455	14369	12242	10591	10497	11492	12448
RUSV2a.001120.1.PC	chr1	2204	50298	45026	44434	56096	46335	31787	34162	37772	51865
RUSV2a.001121.1.PC	chr1	1080	7944	7817	8361	7655	6378	4277	6935	7261	7272
RUSV2a.001122.1.PC	chr1	3555	23778	22347	25353	25329	19481	15565	19484	22511	21516
RUSV2a.001123.1.PC	chr1	2117	4538	981	6477	5785	8573	2329	13342	9658	15249
RUSV2a.001124.1.PC	chr1	339	28	25	97	82	160	265	20	11	22
RUSV2a.001128.1.PC	chr1	2217	2398	1971	1594	2567	1295	1449	1913	3525	2893
RUSV2a.001129.1.PC	chr1	2052	4776	4219	3451	13278	19306	14426	5285	8403	11564
RUSV2a.001132.1.PC	chr1	531	9450	10960	11692	8004	7416	4190	8111	7969	7867
RUSV2a.001134.1.PC	chr1	2499	23348	19778	23560	39303	34850	17617	62201	63714	59117
RUSV2a.001135.1.PC	chr1	948	620	693	1129	529	604	306	1132	803	786
RUSV2a.001136.1.PC	chr1	446	1206	1318	472	66	144	193	151	107	76
RUSV2a.001137.1.PC	chr1	603	7508	7758	8691	7363	6931	4092	6365	6581	7723
RUSV2a.001141.1.PC	chr1	3282	1774	2261	3215	2447	2136	773	7970	12313	6320
RUSV2a.001142.1.PC	chr1	816	830	856	1042	2503	1998	1062	2678	2178	2260
RUSV2a.001144.1.PC	chr1	1458	15472	8703	6801	29000	18041	9626	13117	32446	46697
RUSV2a.001145.1.PC	chr1	1428	49972	55003	54598	49132	49342	15467	56839	64096	66672
RUSV2a.001146.1.PC	chr1	1248	17532	21116	20688	17944	20181	9632	24213	21674	21257
RUSV2a.001147.1.PC	chr1	1634	18240	20175	19164	16543	14597	7923	16681	18231	17488
RUSV2a.001149.1.PC	chr1	1260	7986	7678	8203	8231	6409	6451	6820	6421	8034
RUSV2a.001150.1.PC	chr1	465	74	68	108	48	54	85	39	70	45
RUSV2a.001151.1.PC	chr1	849	2688	2912	2706	2140	1518	1292	2626	2515	3051
RUSV2a.001152.1.PC	chr1	567	88	100	123	107	112	84	273	263	180
RUSV2a.001153.1.PC	chr1	980	7946	8545	9681	7516	7800	3499	9882	9082	8486
RUSV2a.001155.1.PC	chr1	2244	16356	16370	16752	17639	14792	14741	13494	13841	14940
RUSV2a.001156.1.PC	chr1	744	692	398	878	82	127	48	344	300	211
RUSV2a.001157.1.PC	chr1	1206	0	0	2	2	0	2	0	0	6
RUSV2a.001158.1.PC	chr1	237	34	47	6	130	220	103	45	88	77
RUSV2a.001159.1.PC	chr1	1008	3014	2787	2976	2662	2482	830	2873	3146	3419
RUSV2a.001160.1.PC	chr1	2235	29978	33308	28072	28573	24116	18248	28554	31812	29806
RUSV2a.001161.1.PC	chr1	414	628	501	609	854	732	225	1211	1113	1346
RUSV2a.001162.1.PC	chr1	504	70	136	156	64	78	22	60	71	93
RUSV2a.001163.1.PC	chr1	2156	9094	8921	9861	11375	6825	7406	9072	9782	8885
RUSV2a.001165.1.PC	chr1	906	440	710	458	280	541	377	595	537	560
RUSV2a.001166.1.PC	chr1	1488	1730	2125	4310	1871	3401	870	14310	9229	4374
RUSV2a.001168.1.PC	chr1	786	7328	7761	11107	6046	5445	4539	6575	7791	9736
RUSV2a.001169.1.PC	chr1	504	5844	5590	6779	4505	4859	1769	10360	8157	6874
RUSV2a.001170.1.PC	chr1	996	2538	2219	2173	1857	1513	1315	1748	1471	2090
RUSV2a.001172.1.PC	chr1	1746	13216	13511	17196	10306	10368	2686	26159	35382	40965
RUSV2a.001174.1.PC	chr1	1383	16	32	47	45	78	1597	44	49	28
RUSV2a.001175.1.PC	chr1	330	2	4	4	5	6	6	30	0	5
RUSV2a.001176.1.PC	chr1	1452	12	2	28	6	13	46	7	4	26
RUSV2a.001178.1.PC	chr1	1042	150	178	181	177	160	58	358	348	312
RUSV2a.001179.1.PC	chr1	1488	768	305	612	1201	1160	281	2760	3008	3258
RUSV2a.001180.1.PC	chr1	2367	1122	991	1108	1189	829	338	1692	2012	1847
RUSV2a.001181.1.PC	chr1	2034	2160	2077	3063	2119	2340	1599	2955	3248	3004
RUSV2a.001183.1.PC	chr1	2793	50	20	50	184	286	1843	88	52	51
RUSV2a.001184.1.PC	chr1	2171	18084	14725	10646	55944	36287	36472	14329	30174	35762
RUSV2a.001186.1.PC	chr1	1199	4394	4181	4508	5706	5301	2216	6995	6576	7899
RUSV2a.001187.1.PC	chr1	1161	1272	1164	912	347	311	856	161	98	155
RUSV2a.001188.1.PC	chr1	699	104	147	65	62	74	97	26	43	36
RUSV2a.001189.1.PC	chr1	408	50	34	218	61	40	38	64	53	96
RUSV2a.001191.1.PC	chr1	423	254	230	857	184	270	131	594	457	541
RUSV2a.001192.1.PC	chr1	402	114	99	94	90	58	76	139	192	102
RUSV2a.001193.1.PC	chr1	459	68	119	138	52	90	44	300	238	215
RUSV2a.001194.1.PC	chr1	519	738	611	748	721	514	472	605	801	898
RUSV2a.001195.1.PC	chr1	1558	2064	3001	3625	1825	2372	815	3966	3007	2724
RUSV2a.001197.1.PC	chr1	574	1074	975	1196	650	726	250	928	1146	927
RUSV2a.001199.1.PC	chr1	936	3390	3407	2952	7189	6671	5678	4370	4621	5270
RUSV2a.001200.1.PC	chr1	1266	9948	8828	10006	6236	8133	1449	14643	13703	17098
RUSV2a.001201.1.PC	chr1	1743	758	861	646	1243	1014	350	648	849	1524
RUSV2a.001202.1.PC	chr1	989	7138	6675	7171	9727	8630	7768	8746	8160	9037
RUSV2a.001203.1.PC	chr1	942	572	700	1133	388	385	191	638	797	812
RUSV2a.001204.1.PC	chr1	1446	4664	4411	4956	3560	2945	1948	4421	4267	3861
RUSV2a.001205.1.PC	chr1	1107	918	636	739	547	572	187	2087	1490	1134
RUSV2a.001206.1.PC	chr1	1827	9512	8816	8453	10334	8496	4843	8046	10488	11128
RUSV2a.001207.1.PC	chr1	993	92	77	95	187	103	136	48	96	112
RUSV2a.001208.1.PC	chr1	1152	3376	2354	1507	9701	10935	11226	1490	3029	4982
RUSV2a.001209.1.PC	chr1	720	474	569	571	671	451	337	597	643	744
RUSV2a.001210.1.PC	chr1	1113	4152	4121	3978	3648	3494	1250	4090	4394	4878
RUSV2a.001211.1.PC	chr1	1290	1752	1933	1954	897	1294	735	1824	1754	1822
RUSV2a.001212.1.PC	chr1	582	1520	1722	2649	2214	3889	1564	7372	6364	4670
RUSV2a.001213.1.PC	chr1	624	782	873	221	485	725	1810	239	281	443
RUSV2a.001214.1.PC	chr1	1839	1102	1102	1255	1048	696	368	1258	2113	1619
RUSV2a.001215.1.PC	chr1	576	2286	2844	3423	1083	947	680	2621	1840	2033
RUSV2a.001216.1.PC	chr1	972	1326	1308	1035	1817	1535	1044	1442	1666	2473
RUSV2a.001218.1.PC	chr1	544	40	17	2	52	67	63	0	12	113
RUSV2a.001219.1.PC	chr1	975	1648	2235	2005	450	441	255	363	522	380
RUSV2a.001220.1.PC	chr1	828	4002	4150	4666	3356	2828	1812	3914	3984	3949
RUSV2a.001221.1.PC	chr1	1559	684	1039	1422	1449	2708	781	3969	3843	3009
RUSV2a.001222.1.PC	chr1	1763	16536	15221	15852	14890	11454	12388	11437	12426	13842
RUSV2a.001223.1.PC	chr1	1872	4396	3979	2492	5697	4986	1127	4897	7032	8992
RUSV2a.001224.1.PC	chr1	3245	4188	4270	5499	3863	4796	1742	11020	9950	7855
RUSV2a.001225.1.PC	chr1	1644	15770	16553	5101	2080	2474	4757	302	1579	1095
RUSV2a.001226.1.PC	chr1	1293	572	155	462	3009	3369	578	5922	7064	7511
RUSV2a.001227.1.PC	chr1	447	108	45	122	204	226	74	412	378	770
RUSV2a.001228.1.PC	chr1	1533	16176	18282	8206	15135	11034	8362	3880	6243	10370
RUSV2a.001229.1.PC	chr1	1224	7610	8970	8662	7863	8058	3285	12736	13122	12146
RUSV2a.001230.1.PC	chr1	1446	14358	18948	20123	14179	13380	7386	16924	18456	13519
RUSV2a.001231.1.PC	chr1	1470	6706	6446	1273	1591	1279	665	1687	2265	2301
RUSV2a.001232.1.PC	chr1	465	4378	7771	10051	1618	2255	516	2564	2674	2693
RUSV2a.001233.1.PC	chr1	807	5164	5272	5059	4265	3660	2807	4669	4439	4401
RUSV2a.001235.1.PC	chr1	2986	22770	20909	23125	26201	18724	19278	20969	25965	26350
RUSV2a.001236.1.PC	chr1	1542	5082	4854	4812	6011	4358	4547	5142	5431	5701
RUSV2a.001237.1.PC	chr1	639	2008	1815	1604	1716	1566	1092	1570	1754	1933
RUSV2a.001240.1.PC	chr1	594	4510	7178	6847	2189	3431	1474	4308	3820	4378
RUSV2a.001241.1.PC	chr1	1056	630	612	558	403	260	451	297	319	256
RUSV2a.001245.1.PC	chr1	1971	5332	5820	8307	6059	6362	2872	10296	9941	12080
RUSV2a.001246.1.PC	chr1	1056	3028	3225	3377	4411	4223	4343	4709	3618	2846
RUSV2a.001247.1.PC	chr1	738	3550	3883	4193	2832	2245	555	3658	3613	4046
RUSV2a.001248.1.PC	chr1	420	1464	1352	1276	1940	1652	798	1280	1475	1778
RUSV2a.001249.1.PC	chr1	564	5574	4717	2478	7283	5953	4699	1113	3210	5114
RUSV2a.001250.1.PC	chr1	1056	1308	1333	1845	4065	3467	2931	2796	3487	3769
RUSV2a.001253.1.PC	chr1	309	1458	1574	1301	2362	2179	1211	1871	2108	2668
RUSV2a.001254.1.PC	chr1	1566	1152	2320	1881	409	580	413	897	954	673
RUSV2a.001256.1.PC	chr1	612	62	29	17	1013	705	453	54	325	603
RUSV2a.001257.1.PC	chr1	483	1390	1383	1370	2016	1800	1149	1057	838	2167
RUSV2a.001258.1.PC	chr1	3609	4624	4019	4106	11519	7675	1897	12516	21416	22691
RUSV2a.001260.1.PC	chr1	240	0	0	0	2	0	5	0	0	2
RUSV2a.001261.1.PC	chr1	1701	18808	15903	19330	21534	17009	13357	18469	25730	25252
RUSV2a.001262.1.PC	chr1	1310	1468	1532	1859	966	898	607	1376	1408	1265
RUSV2a.001263.1.PC	chr1	1218	84	66	50	112	53	59	93	127	156
RUSV2a.001264.1.PC	chr1	699	774	1013	933	458	497	176	617	592	704
RUSV2a.001266.1.PC	chr1	2975	5650	4815	6082	3588	3619	1555	5062	4342	5717
RUSV2a.001269.1.PC	chr2	1140	356	485	283	504	218	174	294	528	464
RUSV2a.001272.1.PC	chr2	2608	19622	17499	22133	12731	11578	4415	17262	17697	16555
RUSV2a.001273.1.PC	chr2	705	1168	1191	1533	2686	3874	750	4830	3479	4199
RUSV2a.001274.1.PC	chr2	2595	1058	1089	773	554	948	437	1319	1008	1034
RUSV2a.001275.1.PC	chr2	321	1806	1497	1132	3277	2695	2071	2132	2518	3449
RUSV2a.001276.1.PC	chr2	1386	17478	24484	22859	18798	31669	10654	33505	33037	29610
RUSV2a.001277.1.PC	chr2	1176	6738	8059	7739	8905	7803	5941	6420	6354	8737
RUSV2a.001280.1.PC	chr2	711	3234	1561	216	80170	43455	54278	1539	3387	10410
RUSV2a.001281.1.PC	chr2	1269	50	76	90	62	85	60	208	155	159
RUSV2a.001282.1.PC	chr2	1293	412	550	550	305	222	115	339	539	425
RUSV2a.001283.1.PC	chr2	1356	218	365	361	230	348	127	1187	605	423
RUSV2a.001286.1.PC	chr2	1605	862	2045	1067	65	110	39	206	210	103
RUSV2a.001287.1.PC	chr2	417	0	6	0	0	0	0	0	1	0
RUSV2a.001288.1.PC	chr2	543	2	20	12	4	7	2	0	6	4
RUSV2a.001289.1.PC	chr2	960	812	656	700	774	748	335	1135	967	1164
RUSV2a.001291.1.PC	chr2	744	270	170	59	22	32	52	18	12	12
RUSV2a.001292.1.PC	chr2	246	80	97	140	110	56	141	70	84	98
RUSV2a.001293.1.PC	chr2	1356	10	20	59	8	52	16	192	48	36
RUSV2a.001296.1.PC	chr2	585	17958	20209	15217	13739	13554	9936	13274	11656	11626
RUSV2a.001297.1.PC	chr2	1383	6266	5517	5403	10064	8022	5416	6914	8229	9524
RUSV2a.001298.1.PC	chr2	624	30288	32546	27659	22328	20160	10702	23697	19482	21150
RUSV2a.001299.1.PC	chr2	483	124	197	225	187	307	195	581	273	177
RUSV2a.001302.1.PC	chr2	450	11356	10726	3245	52020	39598	38092	5239	16263	15488
RUSV2a.001303.1.PC	chr2	639	436	293	420	228	307	98	1215	673	1275
RUSV2a.001304.1.PC	chr2	2025	5466	5009	5894	8020	7470	7730	7964	7362	7747
RUSV2a.001305.1.PC	chr2	1224	1902	1709	1932	1114	1013	1014	1901	1573	2420
RUSV2a.001306.1.PC	chr2	1494	834	1190	1236	663	902	1355	1111	1011	800
RUSV2a.001308.1.PC	chr2	1117	23226	20225	20830	23294	19188	16072	18491	20296	24193
RUSV2a.001309.1.PC	chr2	1077	32536	29302	30115	43040	43529	38334	28641	28104	30159
RUSV2a.001310.1.PC	chr2	672	792	503	958	904	956	2070	442	498	701
RUSV2a.001311.1.PC	chr2	1326	20874	20917	21495	30624	27023	20931	16296	17008	21946
RUSV2a.001312.1.PC	chr2	3023	10908	11296	14760	9227	8812	7086	16929	14713	12146
RUSV2a.001314.1.PC	chr2	342	378	392	476	1829	2031	12249	211	397	932
RUSV2a.001315.1.PC	chr2	1391	7650	8537	9692	3599	3316	1582	8589	6960	7093
RUSV2a.001316.1.PC	chr2	415	2	1	18	5	7	24	14	8	17
RUSV2a.001346.1.PC	chr2	576	10	31	37	24	22	36	39	48	42
RUSV2a.001347.1.PC	chr2	273	176	191	151	310	160	129	253	268	259
RUSV2a.001354.1.PC	chr2	2168	12162	10732	10368	18173	15009	9584	10071	12213	18162
RUSV2a.001355.1.PC	chr2	3017	11752	13043	14283	11071	10710	8210	10174	10547	10692
RUSV2a.001356.1.PC	chr2	558	5056	4434	3855	10042	6907	5315	4020	5773	7943
RUSV2a.001357.1.PC	chr2	1353	19214	18453	15619	24216	18188	21984	16675	20514	20294
RUSV2a.001358.1.PC	chr2	951	8	2	5	2	6	27	2	13	15
RUSV2a.001362.1.PC	chr2	1050	34	37	66	58	126	7	119	108	70
RUSV2a.001363.1.PC	chr2	447	16106	17876	18090	18823	16050	9243	16540	18106	16709
RUSV2a.001364.1.PC	chr2	621	4422	4645	4205	3966	3904	4396	2688	2603	2477
RUSV2a.001365.1.PC	chr2	660	9404	9779	9088	14957	17017	14893	8423	9620	11859
RUSV2a.001367.1.PC	chr2	4437	15872	14555	11752	45780	36102	33245	13291	19767	23734
RUSV2a.001368.1.PC	chr2	900	338	286	376	903	2297	745	305	243	161
RUSV2a.001370.1.PC	chr2	1731	23690	27100	28144	27368	28666	22139	32901	28579	25569
RUSV2a.001372.1.PC	chr2	759	15204	18824	23131	10833	13967	3560	24387	18373	22388
RUSV2a.001374.1.PC	chr2	645	168	215	139	2565	11986	3843	381	697	1513
RUSV2a.001375.1.PC	chr2	846	144	199	105	1752	11307	4204	462	477	1113
RUSV2a.001377.1.PC	chr2	573	1024	1016	549	18083	48795	23622	970	2631	4615
RUSV2a.001378.1.PC	chr2	648	296	278	237	2335	7972	6463	237	211	342
RUSV2a.001379.1.PC	chr2	645	168	156	153	8773	17936	3839	676	1132	2062
RUSV2a.001380.1.PC	chr2	654	36	54	14	356	4342	1530	51	57	469
RUSV2a.001381.1.PC	chr2	597	52	90	93	33	35	35	41	78	71
RUSV2a.001382.1.PC	chr2	546	982	915	775	711	750	129	578	912	1097
RUSV2a.001383.1.PC	chr2	988	8314	9305	8683	7585	6250	3357	6884	7675	8284
RUSV2a.001384.1.PC	chr2	1095	21520	19384	20381	40389	34565	25757	24409	33924	35052
RUSV2a.001385.1.PC	chr2	516	8908	10920	8149	6918	6131	2876	7556	7769	7389
RUSV2a.001386.1.PC	chr2	2064	26640	25166	31585	31135	23956	26076	17068	18136	20879
RUSV2a.001388.1.PC	chr2	1908	1850	1647	1411	1856	1615	1867	1383	1939	1939
RUSV2a.001390.2.PC	chr2	945	1686	1918	1736	1241	1013	971	2598	1774	1987
RUSV2a.001391.1.PC	chr2	1620	4674	4655	4230	13623	11646	12736	4528	4903	6727
RUSV2a.001392.1.PC	chr2	747	3062	3146	2667	3904	3128	1864	3165	3830	3696
RUSV2a.001393.1.PC	chr2	3085	5590	5053	6463	7479	5746	2954	8783	9061	9181
RUSV2a.001394.1.PC	chr2	4107	31646	31476	33826	39798	38395	58240	28140	38999	42294
RUSV2a.001396.1.PC	chr2	648	34	27	70	32	3	36	31	10	16
RUSV2a.001398.1.PC	chr2	789	342	506	552	343	756	426	1542	935	403
RUSV2a.001399.1.PC	chr2	1591	10218	15870	12377	7169	7601	5445	3499	4159	3838
RUSV2a.001400.1.PC	chr2	1718	2118	2443	2400	1301	1182	819	1744	1426	1488
RUSV2a.001405.1.PC	chr2	1555	5838	5159	4447	8714	7154	10883	4724	5687	7520
RUSV2a.001406.1.PC	chr2	720	872	978	499	192	188	177	526	553	1050
RUSV2a.001407.1.PC	chr2	765	1660	1584	2546	1456	1739	715	3161	2311	2438
RUSV2a.001408.1.PC	chr2	1913	6038	6492	6613	6360	6159	1878	9949	10156	9839
RUSV2a.001409.1.PC	chr2	333	19518	22100	20990	17816	18215	7193	19891	16380	17304
RUSV2a.001410.1.PC	chr2	1116	10902	10753	11829	9101	7718	3298	9982	10870	10681
RUSV2a.001411.1.PC	chr2	1188	20194	20780	18400	4097	5826	2167	3737	4368	3747
RUSV2a.001412.1.PC	chr2	1761	8	11	33	6	19	44	9	22	18
RUSV2a.001414.1.PC	chr2	1332	4462	4568	5209	4696	4461	2716	6137	4990	5069
RUSV2a.001415.1.PC	chr2	584	4488	5153	1066	367	348	256	242	342	261
RUSV2a.001419.1.PC	chr2	267	132	217	223	32	32	6	31	23	12
RUSV2a.001420.1.PC	chr2	711	6298	6335	6324	7116	6989	3703	5071	5300	7463
RUSV2a.001421.1.PC	chr2	606	1956	1665	1548	2283	1782	563	1617	2233	3170
RUSV2a.001422.1.PC	chr2	2266	28	8	23	26	29	42	51	59	14
RUSV2a.001424.1.PC	chr2	903	1548	1837	2720	1644	1892	3498	1373	1587	1977
RUSV2a.001428.1.PC	chr2	435	19842	19130	30065	19929	20332	11515	26617	22300	24736
RUSV2a.001429.1.PC	chr2	372	166	248	170	138	165	147	257	204	198
RUSV2a.001430.1.PC	chr2	834	2280	1571	798	4569	3565	5241	1380	2523	3078
RUSV2a.001431.1.PC	chr2	1074	17282	13664	12361	22220	16643	24197	7418	9077	11131
RUSV2a.001432.1.PC	chr2	2478	38224	35356	33829	39125	32006	38471	33560	42634	44382
RUSV2a.001433.1.PC	chr2	1002	6292	11040	12075	3064	2796	2358	2536	3840	3550
RUSV2a.001434.1.PC	chr2	1587	104	55	58	317	419	483	25	34	44
RUSV2a.001435.1.PC	chr2	1545	28134	30160	30778	28298	24119	17354	24865	23694	25130
RUSV2a.001436.1.PC	chr2	681	188	37	69	145	2834	1629	77	96	444
RUSV2a.001437.1.PC	chr2	1095	195938	213250	126396	75834	43984	118624	5806	23904	21883
RUSV2a.001438.1.PC	chr2	1065	6970	5235	7888	44938	30806	8576	43833	45833	61816
RUSV2a.001439.1.PC	chr2	1833	840	965	1226	1047	1069	457	1631	1629	1470
RUSV2a.001440.1.PC	chr2	342	46	31	122	17	53	55	22	22	41
RUSV2a.001441.1.PC	chr2	347	34	17	262	11	0	61	176	2	24
RUSV2a.001442.1.PC	chr2	1014	5024	4214	3401	2741	2558	3159	2125	2304	2604
RUSV2a.001443.1.PC	chr2	1519	8766	9145	8213	6395	6385	3301	5971	6005	8665
RUSV2a.001444.1.PC	chr2	999	17274	11524	23183	19401	14722	12328	12666	8792	14582
RUSV2a.001446.1.PC	chr2	1008	30	4	13	15	6	15	39	10	11
RUSV2a.001447.1.PC	chr2	1862	462	554	636	497	481	295	671	800	625
RUSV2a.001448.1.PC	chr2	1380	438	457	578	331	413	276	558	393	535
RUSV2a.001449.1.PC	chr2	2127	5938	6816	9605	3955	2640	3382	5069	6249	6324
RUSV2a.001450.1.PC	chr2	2031	14912	15217	13931	15005	12106	10389	8972	11119	11013
RUSV2a.001451.1.PC	chr2	669	2162	2341	2368	1636	1590	711	2926	2644	2295
RUSV2a.001452.1.PC	chr2	1930	8114	8893	8765	5911	6401	3867	8715	7121	6653
RUSV2a.001453.1.PC	chr2	2226	1594	2344	2890	2829	5835	6498	13663	7384	3570
RUSV2a.001457.1.PC	chr2	369	12096	12540	17308	11098	10126	4159	14283	10531	12702
RUSV2a.001458.1.PC	chr2	723	3550	5209	4835	2698	3463	1278	3423	4401	4255
RUSV2a.001459.1.PC	chr2	995	546	402	566	1115	1182	753	2883	2729	1662
RUSV2a.001460.1.PC	chr2	525	5894	5750	4917	5500	4597	4066	4858	4475	5355
RUSV2a.001461.1.PC	chr2	1530	856	566	205	23119	27925	65846	167	282	953
RUSV2a.001463.1.PC	chr2	4273	6056	5654	7166	6256	4956	5738	6237	6163	6634
RUSV2a.001464.1.PC	chr2	2059	5486	4390	4750	6754	6355	4130	7592	8197	8314
RUSV2a.001465.1.PC	chr2	153	302	458	373	349	350	287	315	341	384
RUSV2a.001466.1.PC	chr2	1870	10102	6545	5152	35457	22346	10701	11477	38585	48911
RUSV2a.001467.1.PC	chr2	717	4730	4881	4595	5686	5570	3600	4333	4690	5159
RUSV2a.001468.1.PC	chr2	2523	22936	25689	22630	21557	19252	10123	22476	24713	24325
RUSV2a.001471.1.PC	chr2	2541	6470	6063	7239	6198	4891	2054	7508	8270	9689
RUSV2a.001472.1.PC	chr2	651	10	12	154	19	8	44	34	13	3
RUSV2a.001473.1.PC	chr2	1140	306	328	392	289	126	345	168	189	123
RUSV2a.001474.1.PC	chr2	1993	14882	14519	13928	16088	12931	7097	12924	13882	15716
RUSV2a.001475.1.PC	chr2	1084	21560	21473	19667	14053	14231	10881	15164	14473	16325
RUSV2a.001476.1.PC	chr2	1262	2226	1662	2022	3637	3574	678	4918	5013	7150
RUSV2a.001477.1.PC	chr2	1227	738	847	2403	2459	472	1696	1037	575	686
RUSV2a.001478.1.PC	chr2	840	4022	4526	3992	4416	3877	1486	3985	4272	4490
RUSV2a.001479.1.PC	chr2	1056	3098	2542	2679	3958	2926	2043	3659	3830	4161
RUSV2a.001480.1.PC	chr2	810	3868	1414	972	5461	15582	4388	2233	5206	15250
RUSV2a.001481.1.PC	chr2	846	94	103	135	109	263	519	135	168	294
RUSV2a.001482.1.PC	chr2	417	506	496	280	781	371	737	315	579	508
RUSV2a.001483.1.PC	chr2	612	7458	7447	6567	9460	7958	8521	3978	4996	5960
RUSV2a.001484.1.PC	chr2	438	138	352	82	17	54	32	68	80	57
RUSV2a.001487.1.PC	chr2	651	2020	1914	1012	2875	2282	1289	2082	2563	3890
RUSV2a.001488.1.PC	chr2	519	188	127	70	277	270	312	314	474	661
RUSV2a.001489.1.PC	chr2	1572	10302	10687	7845	11294	8611	6072	8996	12536	12520
RUSV2a.001490.1.PC	chr2	1242	39698	43629	37224	46655	50268	125688	13125	12190	10488
RUSV2a.001491.1.PC	chr2	621	1546	1410	1261	1482	1177	1403	1411	1702	1549
RUSV2a.001492.1.PC	chr2	663	1680	1595	1522	1820	1258	784	1617	1700	1755
RUSV2a.001493.1.PC	chr2	1110	5902	4226	5407	7682	6266	11314	3469	4902	4026
RUSV2a.001494.1.PC	chr2	1420	11350	12072	12685	8248	7079	4656	11457	10357	10523
RUSV2a.001496.1.PC	chr2	771	1552	1360	1226	1982	1222	1903	1445	1727	2062
RUSV2a.001497.1.PC	chr2	957	2458	2283	1683	1566	1260	1499	821	1554	1280
RUSV2a.001498.1.PC	chr2	1227	5702	6446	6370	4062	2851	1343	5279	6970	6628
RUSV2a.001499.1.PC	chr2	1362	4240	4829	5052	3830	4611	5314	3107	3787	4370
RUSV2a.001500.1.PC	chr2	795	4014	3701	3970	4492	3544	1270	4545	5309	6644
RUSV2a.001501.1.PC	chr2	1650	2990	2811	2967	4151	3826	2016	4097	3561	4750
RUSV2a.001503.1.PC	chr2	2265	1080	1992	2742	517	949	216	3608	2964	2083
RUSV2a.001506.1.PC	chr2	780	400	369	186	1083	983	2100	163	330	484
RUSV2a.001508.1.PC	chr2	3539	14768	16136	28593	13091	16025	3357	41895	34426	28363
RUSV2a.001509.1.PC	chr2	1761	666	950	1167	536	792	600	2439	1596	680
RUSV2a.001511.1.PC	chr2	603	98	40	54	969	322	484	66	230	332
RUSV2a.001512.1.PC	chr2	1017	2444	2895	3770	2628	5220	1319	5172	4371	4226
RUSV2a.001513.1.PC	chr2	1215	7162	9117	8010	398	2904	591	446	781	304
RUSV2a.001514.1.PC	chr2	708	4094	3706	3894	5029	4703	2364	4204	4375	5125
RUSV2a.001516.1.PC	chr2	1733	5864	8910	9858	4576	6034	1637	8686	8210	8611
RUSV2a.001517.1.PC	chr2	285	26	36	28	216	1905	1613	12	20	50
RUSV2a.001518.1.PC	chr2	2886	92040	87104	136793	30726	22694	7326	40937	38344	42186
RUSV2a.001519.1.PC	chr2	1800	12960	13396	19591	22987	26817	15329	27541	24908	23338
RUSV2a.001520.1.PC	chr2	1179	14064	12920	16091	12872	12620	4023	20833	17534	22126
RUSV2a.001521.1.PC	chr2	1113	9100	10110	9012	8291	7818	5112	7050	7824	8159
RUSV2a.001523.1.PC	chr2	537	2	2	10	12	29	8	96	67	104
RUSV2a.001524.1.PC	chr2	645	90	113	40	223	163	365	63	71	94
RUSV2a.001526.1.PC	chr2	375	6	2	37	58	77	22	297	156	91
RUSV2a.001527.1.PC	chr2	1633	11582	12576	11643	12554	10571	8040	11628	11076	11537
RUSV2a.001528.1.PC	chr2	2015	3774	3489	3278	8403	8111	4949	5310	5928	6914
RUSV2a.001529.1.PC	chr2	348	5926	3379	2945	25839	15431	6515	10651	22416	34073
RUSV2a.001530.1.PC	chr2	480	428	375	348	554	361	194	632	815	897
RUSV2a.001533.1.PC	chr2	816	11418	8719	6500	15762	9868	8990	5605	8818	9541
RUSV2a.001534.1.PC	chr2	867	15956	20301	15610	7015	8054	5732	6485	6543	4628
RUSV2a.001535.1.PC	chr2	1222	2230	2499	2358	1670	1570	1757	2016	2387	2161
RUSV2a.001536.1.PC	chr2	1680	3334	3496	3197	3641	2751	1851	2930	3668	3825
RUSV2a.001537.1.PC	chr2	1362	718	872	282	440	617	785	684	1092	681
RUSV2a.001538.1.PC	chr2	960	1068	1312	961	2349	5134	34810	679	640	787
RUSV2a.001539.1.PC	chr2	3831	1366	1227	1689	3041	5439	13119	6783	7305	6548
RUSV2a.001540.1.PC	chr2	630	176	212	236	164	157	201	331	300	219
RUSV2a.001541.1.PC	chr2	798	7384	7157	6307	10908	9369	2964	8127	10327	14176
RUSV2a.001543.1.PC	chr2	1035	10128	9450	9185	10410	9970	7132	10585	9449	9955
RUSV2a.001544.1.PC	chr2	1911	698	1016	861	794	648	331	1299	1540	1081
RUSV2a.001545.1.PC	chr2	1971	1038	870	1098	1345	1236	571	3306	3376	2315
RUSV2a.001546.1.PC	chr2	1863	1128	394	1024	175	203	386	381	272	382
RUSV2a.001548.1.PC	chr2	2574	3924	3684	4316	5237	5956	7783	5249	5664	5405
RUSV2a.001549.1.PC	chr2	2064	58	42	50	296	86	94	132	155	158
RUSV2a.001550.1.PC	chr2	516	42	25	22	406	517	118	1618	883	975
RUSV2a.001551.1.PC	chr2	1324	2222	1999	2274	2589	2263	968	3679	4491	4493
RUSV2a.001552.1.PC	chr2	984	368	300	511	398	1033	384	1194	687	588
RUSV2a.001553.1.PC	chr2	885	0	6	10	10	14	37	18	4	10
RUSV2a.001554.1.PC	chr2	453	168	178	128	106	149	91	187	179	274
RUSV2a.001556.1.PC	chr11	1344	36	20	58	60	34	14	49	54	29
RUSV2a.001557.1.PC	chr11	2267	2	10	6	11	17	14	27	45	19
RUSV2a.001558.1.PC	chr11	529	62	65	82	68	66	25	111	207	127
RUSV2a.001560.1.PC	chr2	926	3172	3328	3885	624	591	626	709	959	713
RUSV2a.001561.1.PC	chr2	1407	700	1039	1075	1394	1548	358	2264	2175	2201
RUSV2a.001562.1.PC	chr2	5636	137218	148499	149116	161472	147603	85456	155585	168191	154885
RUSV2a.001563.1.PC	chr2	1152	520	411	722	395	789	1544	225	104	171
RUSV2a.001564.1.PC	chr2	5421	6234	7233	8996	5339	4138	4045	9175	8487	3883
RUSV2a.001565.1.PC	chr2	1416	1152	2083	1448	417	708	649	1146	1057	797
RUSV2a.001566.1.PC	chr2	1113	2400	3801	4584	1578	1728	1054	4522	5063	2789
RUSV2a.001568.1.PC	chr2	2232	31470	28871	25802	93636	253791	153609	39510	53500	90656
RUSV2a.001569.1.PC	chr2	735	5816	6259	7272	3342	4448	1025	8655	6201	7391
RUSV2a.001570.1.PC	chr2	906	4668	3272	3468	6567	6865	2022	6208	7766	9337
RUSV2a.001571.1.PC	chr2	2385	472	531	961	800	3090	1571	776	818	948
RUSV2a.001572.1.PC	chr2	1773	8424	7094	8205	15236	42363	20452	15223	15307	23828
RUSV2a.001573.1.PC	chr2	417	468	367	310	206	205	123	263	298	313
RUSV2a.001574.1.PC	chr2	943	1364	1306	1557	1007	1018	360	1665	1564	1895
RUSV2a.001575.1.PC	chr2	630	2108	870	1563	3717	5786	5059	751	937	1752
RUSV2a.001576.1.PC	chr2	477	6220	5862	5740	6990	5857	4227	6222	7041	7070
RUSV2a.001577.1.PC	chr2	1446	404	323	353	1537	1588	456	4235	5156	5709
RUSV2a.001578.1.PC	chr2	387	5078	5180	5935	5101	4982	1736	6678	5396	6611
RUSV2a.001579.1.PC	chr2	1674	3308	3654	3959	1767	1670	883	3744	3648	2820
RUSV2a.001580.1.PC	chr2	909	20876	20144	18384	13482	12258	5100	11850	13815	19228
RUSV2a.001581.1.PC	chr2	339	3414	2386	2988	2192	1633	858	2316	2418	2800
RUSV2a.001585.1.PC	chr2	1416	6216	5657	5326	9504	7367	1479	9073	12547	13014
RUSV2a.001586.1.PC	chr2	996	5786	5199	4928	5583	4024	3050	3898	4566	4995
RUSV2a.001587.1.PC	chr2	858	6408	6573	5477	4680	4037	3428	4018	4019	3860
RUSV2a.001588.1.PC	chr2	933	11270	12859	13634	11228	10077	7333	12785	11432	11116
RUSV2a.001589.1.PC	chr2	1153	1248	1500	1864	1236	1026	429	1442	1291	1586
RUSV2a.001590.1.PC	chr2	558	8790	9923	10740	7585	6866	2818	8807	7080	8018
RUSV2a.001593.1.PC	chr2	822	94	87	138	8	28	25	59	37	31
RUSV2a.001594.1.PC	chr2	1182	378	248	524	1837	1860	594	3044	2598	4122
RUSV2a.001595.1.PC	chr2	1635	9924	10308	12322	12298	9868	6927	13010	11687	13618
RUSV2a.001597.1.PC	chr2	1196	6202	6129	6917	17400	17058	30274	12025	11797	10924
RUSV2a.001598.1.PC	chr2	936	2822	3976	3300	2232	1807	1813	2156	2678	1864
RUSV2a.001599.1.PC	chr2	706	43002	46439	42819	34240	33288	25419	40073	29841	32597
RUSV2a.001600.1.PC	chr2	1615	2672	2565	188	579	371	724	140	276	221
RUSV2a.001602.1.PC	chr3	234	3122	3199	3190	3382	2834	2136	3298	2847	3188
RUSV2a.001633.1.PC	chr2	3443	20334	18850	16273	17471	15262	9824	15842	19069	19793
RUSV2a.001634.1.PC	chr2	807	14004	13620	14630	14845	12098	8450	13455	13972	16801
RUSV2a.001635.1.PC	chr2	765	33352	39331	57186	31988	30896	10107	48557	32463	35359
RUSV2a.001636.1.PC	chr2	838	2256	2498	2377	2217	1886	1798	2738	2324	1706
RUSV2a.001637.1.PC	chr2	846	146	231	153	195	77	95	221	510	556
RUSV2a.001638.1.PC	chr2	2102	3782	4385	6571	4408	4336	1145	20145	18018	13106
RUSV2a.001639.1.PC	chr2	1590	8940	9718	10143	11078	9077	7625	6689	6609	8132
RUSV2a.001642.1.PC	chr2	330	10	6	8	84	124	47	66	44	98
RUSV2a.001644.1.PC	chr2	699	114	196	140	130	333	56	571	413	349
RUSV2a.001645.1.PC	chr2	1539	18240	18051	15108	34666	28151	29390	13439	17429	20382
RUSV2a.001646.1.PC	chr2	507	13322	11049	33930	17279	14696	12999	18328	11989	14313
RUSV2a.001647.1.PC	chr2	600	362	279	465	469	356	126	778	994	686
RUSV2a.001648.1.PC	chr2	312	572	827	1741	436	654	279	1566	995	940
RUSV2a.001649.1.PC	chr2	1257	9876	10015	10806	4099	3609	1766	4417	5791	5169
RUSV2a.001650.1.PC	chr2	711	3094	3415	2552	2140	1830	1205	1739	2456	2757
RUSV2a.001651.1.PC	chr2	4627	17896	18767	17339	21868	16120	9573	18925	22462	20207
RUSV2a.001652.1.PC	chr2	793	11500	13302	11841	9066	8434	7554	8645	6954	7788
RUSV2a.001653.1.PC	chr2	3553	43668	46999	40919	33892	30347	25376	30557	31454	29575
RUSV2a.001655.1.PC	chr2	270	130	64	141	714	195	727	56	65	62
RUSV2a.001657.1.PC	chr2	519	10	2	5	48	84	273	55	48	78
RUSV2a.001659.1.PC	chr2	1146	142662	38710	183304	34247	5198	1203	50447	11452	36192
RUSV2a.001660.1.PC	chr2	459	16830	17579	18628	13803	11846	8025	14898	12995	11848
RUSV2a.001661.1.PC	chr2	2076	15572	17591	14564	20863	17883	30937	11680	15683	16881
RUSV2a.001662.1.PC	chr2	1044	20	7	35	9	26	329	47	9	14
RUSV2a.001663.1.PC	chr2	1980	10122	10997	12997	4904	5303	1953	11722	11494	10703
RUSV2a.001665.1.PC	chr2	720	11886	13576	11102	7561	7558	4504	9000	7697	8046
RUSV2a.001666.1.PC	chr2	996	7926	7410	4261	4287	3909	2025	3541	5544	5411
RUSV2a.001667.1.PC	chr2	1383	1468	1361	1644	1091	853	401	2038	2190	2300
RUSV2a.001669.1.PC	chr2	5198	10090	10272	10392	11381	8975	12739	8365	10788	9242
RUSV2a.001670.1.PC	chr2	4159	25830	24366	26318	30504	29597	36340	23021	32396	33357
RUSV2a.001672.1.PC	chr2	1257	12204	12414	10383	14920	12747	10297	14710	16972	17144
RUSV2a.001673.1.PC	chr2	1586	4856	4675	5199	4205	3686	4061	6022	5101	4967
RUSV2a.001674.1.PC	chr2	3087	26194	25849	30222	52076	57510	16208	55761	64405	67858
RUSV2a.001675.1.PC	chr2	1462	7668	9166	7931	7085	7497	5995	6230	5785	4951
RUSV2a.001676.1.PC	chr2	807	7866	7004	7515	9744	7698	5723	8680	8105	9704
RUSV2a.001679.1.PC	chr2	3858	1246	1682	1862	832	831	879	2415	2198	1226
RUSV2a.001680.1.PC	chr2	2097	19426	21164	17855	18876	14483	11714	16479	22585	20929
RUSV2a.001682.1.PC	chr2	1215	1268	3154	3898	3511	3462	903	3817	4109	4026
RUSV2a.001683.1.PC	chr2	648	134	158	286	630	719	117	848	791	909
RUSV2a.001684.1.PC	chr2	705	234	150	56	151	105	372	189	248	199
RUSV2a.001685.1.PC	chr2	1032	30598	35230	33864	24516	25912	9688	26449	27394	28709
RUSV2a.001686.1.PC	chr2	780	2176	2748	2406	1200	1380	638	2672	2005	1544
RUSV2a.001687.1.PC	chr2	630	3352	3159	2837	3598	3124	2318	3148	3771	3486
RUSV2a.001688.1.PC	chr2	2178	9660	8290	7454	15073	12040	18938	7914	15547	10403
RUSV2a.001689.1.PC	chr2	747	40	12	300	181	81	564	79	17	20
RUSV2a.001690.1.PC	chr2	1008	302	269	417	359	533	1057	549	526	386
RUSV2a.001691.1.PC	chr2	1695	5382	4045	4519	10137	7777	2182	8863	14404	14311
RUSV2a.001692.1.PC	chr2	1659	724	721	614	1495	1327	471	3266	4825	4081
RUSV2a.001693.1.PC	chr2	1764	604	628	456	726	726	1140	813	1051	1126
RUSV2a.001694.1.PC	chr2	1104	1956	1964	2742	1661	1478	961	2109	1541	2941
RUSV2a.001695.1.PC	chr2	870	7266	5900	5197	6500	4303	6090	3818	5318	6502
RUSV2a.001696.1.PC	chr2	749	4110	3065	1980	23919	22845	17096	6924	21158	21641
RUSV2a.001697.1.PC	chr2	2004	4696	5702	7689	478	962	381	1168	944	494
RUSV2a.001698.1.PC	chr2	669	47080	36873	20315	33557	35677	6835	2893	10763	13742
RUSV2a.001699.1.PC	chr2	489	1558	1792	701	6529	4444	3497	550	1287	2076
RUSV2a.001702.1.PC	chr2	2272	15590	15932	18558	12393	11238	3663	17168	16831	16268
RUSV2a.001703.1.PC	chr2	900	588	626	703	532	425	600	469	546	547
RUSV2a.001704.1.PC	chr2	1407	1724	1448	3492	1903	1205	2064	2330	2054	2505
RUSV2a.001706.1.PC	chr2	3105	3768	5612	12919	2838	2436	4484	7755	5381	2508
RUSV2a.001707.1.PC	chr2	873	2132	1752	1915	3171	2456	1036	2220	2705	2984
RUSV2a.001708.1.PC	chr2	423	364	973	775	466	430	2350	525	461	421
RUSV2a.001712.1.PC	chr2	1288	920	1149	1031	715	837	771	1095	899	677
RUSV2a.001713.1.PC	chr2	1293	2024	2482	3130	1417	933	819	1392	1757	1639
RUSV2a.001714.1.PC	chr2	591	252	166	41	5228	13090	12104	165	156	326
RUSV2a.001715.1.PC	chr2	1358	3838	3583	3473	5187	4411	2570	3540	4753	5332
RUSV2a.001716.1.PC	chr2	1062	7600	7286	8592	5734	6200	1239	9004	9263	11817
RUSV2a.001717.1.PC	chr2	1341	5360	7724	12324	9546	17064	4535	68837	33724	16632
RUSV2a.001718.1.PC	chr2	926	648	535	358	1874	3640	1623	927	1760	2973
RUSV2a.001719.1.PC	chr2	1713	2040	2316	1097	1042	1526	760	830	1161	817
RUSV2a.001720.1.PC	chr2	1296	10588	9188	6802	9707	13909	12352	7753	10529	13971
RUSV2a.001721.1.PC	chr2	339	5550	5994	5055	3959	3764	1912	5333	3899	4427
RUSV2a.001722.1.PC	chr2	2805	14750	16533	14850	9478	10244	4075	13649	13823	12907
RUSV2a.001723.1.PC	chr2	921	9988	9332	8690	4118	6127	2601	3457	5091	4444
RUSV2a.001725.1.PC	chr2	1713	7464	6895	6466	7698	5402	6845	6969	7520	6919
RUSV2a.001726.1.PC	chr2	839	1098	1329	1231	1363	1453	690	1871	1707	1923
RUSV2a.001727.1.PC	chr2	810	3786	3625	2988	3325	2510	2046	2068	2371	3048
RUSV2a.001728.1.PC	chr2	672	3602	3736	4479	3253	2849	1304	3114	2811	3332
RUSV2a.001729.1.PC	chr2	3094	50292	56075	50900	15932	16891	7569	28076	24471	21846
RUSV2a.001731.1.PC	chr2	744	376	400	538	267	294	211	445	338	327
RUSV2a.001733.1.PC	chr2	2638	14730	12935	12090	17116	12810	13960	10671	15213	15559
RUSV2a.001734.1.PC	chr2	2562	30138	31959	32498	24265	21429	11645	23697	24293	22121
RUSV2a.001736.1.PC	chr2	1965	2136	2075	2553	2184	2652	485	7234	6525	6186
RUSV2a.001738.1.PC	chr2	2129	18	7	48	8	3	16	27	12	2
RUSV2a.001739.1.PC	chr2	1671	24236	40530	5135	1469	7413	3228	3359	3485	2814
RUSV2a.001740.1.PC	chr2	924	2182	2728	3647	1784	1999	1367	6612	5356	4153
RUSV2a.001741.1.PC	chr2	1407	542	476	714	5869	7043	4244	766	1530	3912
RUSV2a.001742.1.PC	chr2	1527	19272	19193	9505	39619	35690	86115	5345	8779	12969
RUSV2a.001744.1.PC	chr2	1512	112	79	74	42	19	73	56	84	62
RUSV2a.001745.1.PC	chr2	1125	598	555	428	1210	844	600	637	1456	934
RUSV2a.001746.1.PC	chr2	1410	2776	2950	3707	2916	2878	1681	3087	3383	3729
RUSV2a.001747.1.PC	chr2	1485	15376	35215	24063	1557	5026	1864	2793	6252	3443
RUSV2a.001748.1.PC	chr2	1425	2286	3845	5303	7174	7340	1622	12468	15292	12389
RUSV2a.001749.1.PC	chr2	1446	382	409	309	1057	1462	159	2221	2658	2350
RUSV2a.001756.1.PC	chr2	576	60	61	206	83	79	270	82	40	61
RUSV2a.001757.1.PC	chr2	1254	332	452	1022	730	1059	1241	343	251	465
RUSV2a.001758.1.PC	chr2	729	4738	3155	3400	9750	8656	9013	4351	4799	9806
RUSV2a.001763.1.PC	chr2	507	1992	2334	1981	1769	1547	909	2339	2348	2263
RUSV2a.001764.1.PC	chr2	1026	19826	22800	31887	24837	23527	5600	44908	49387	56605
RUSV2a.001766.1.PC	chr2	855	14670	7336	20863	23157	12580	6109	12252	11936	22409
RUSV2a.001767.1.PC	chr2	1530	2386	2738	3010	2209	1899	1180	3125	3037	2913
RUSV2a.001768.1.PC	chr2	1188	5946	5992	5667	5071	4305	5535	4124	4450	5095
RUSV2a.001770.1.PC	chr2	1338	179604	184317	190613	155214	176991	41999	255886	273496	323973
RUSV2a.001771.1.PC	chr2	872	4826	5505	4986	5225	4575	1871	4933	5816	6070
RUSV2a.001772.1.PC	chr2	771	5828	6496	5466	4482	3609	2274	3609	4538	5281
RUSV2a.001774.1.PC	chr2	1997	524	533	964	2561	3542	347	5019	5183	5247
RUSV2a.001775.1.PC	chr2	609	928	962	1641	275	424	97	852	648	589
RUSV2a.001776.1.PC	chr2	3975	38126	32114	31596	41218	32993	23776	36726	45449	45338
RUSV2a.001777.1.PC	chr3	1497	2824	4147	4146	790	866	395	1565	1715	1976
RUSV2a.001778.1.PC	chr3	780	82	94	147	30	12	60	131	80	58
RUSV2a.001779.1.PC	chr3	532	11586	8507	13541	6377	2559	8337	3306	2501	3340
RUSV2a.001781.1.PC	chr3	864	19838	20387	23824	17754	15231	5359	24598	34158	43780
RUSV2a.001783.1.PC	chr3	729	3082	2505	1753	11345	7657	2503	2711	5660	9697
RUSV2a.001785.1.PC	chr3	1344	38144	41929	37522	6141	10734	4048	8678	8471	7123
RUSV2a.001786.1.PC	chr3	1530	7528	7893	9580	5130	5511	3288	9688	8093	6510
RUSV2a.001787.1.PC	chr3	1764	1404	1480	1134	1895	1718	1072	1618	2026	2112
RUSV2a.001788.1.PC	chr3	788	114	77	102	64	76	54	91	68	79
RUSV2a.001791.1.PC	chr2	1764	7622	8242	10534	6315	5827	4331	7367	8030	7892
RUSV2a.001792.1.PC	chr2	759	606	541	563	531	461	605	311	287	319
RUSV2a.001793.1.PC	chr2	1086	1018	1233	2473	1011	1223	3202	2471	1928	871
RUSV2a.001794.1.PC	chr2	1593	6786	8207	10304	4575	4319	1972	8903	9784	8774
RUSV2a.001795.1.PC	chr2	783	6	14	13	26	65	288	2	0	4
RUSV2a.001796.1.PC	chr2	852	150	161	145	200	244	97	275	231	253
RUSV2a.001797.1.PC	chr2	699	8038	9212	9730	8570	7773	5283	7753	7864	7773
RUSV2a.001798.1.PC	chr2	3336	10808	10011	8899	11260	11960	4795	9678	13471	13112
RUSV2a.001799.1.PC	chr2	1773	8734	8822	8422	9110	7036	5963	5428	6532	7362
RUSV2a.001800.1.PC	chr2	1278	12	16	14	28	33	37	70	109	79
RUSV2a.001803.1.PC	chr2	930	4294	4662	4894	4296	4679	1591	4661	5288	6062
RUSV2a.001805.1.PC	chr2	3492	18096	20170	19146	14468	12762	8976	17106	17817	16126
RUSV2a.001807.1.PC	chr2	1821	4590	5787	7710	18900	19891	23667	32292	31648	23291
RUSV2a.001811.1.PC	chr2	2046	510	541	603	1817	4756	1433	1628	2484	2451
RUSV2a.001814.1.PC	chr2	792	8	6	4	817	860	242	668	1103	922
RUSV2a.001815.1.PC	chr2	1396	70	82	113	157	144	39	81	128	169
RUSV2a.001816.1.PC	chr2	2862	21140	19921	21074	25750	23885	21694	18907	19347	20691
RUSV2a.001817.1.PC	chr2	2622	12620	15048	13951	8510	8311	8440	12607	10081	6389
RUSV2a.001818.1.PC	chr2	2031	132	138	208	1248	5119	2480	214	374	955
RUSV2a.001819.1.PC	chr2	603	3182	3040	3732	2355	2730	1253	3442	2759	2972
RUSV2a.001820.1.PC	chr2	1277	40010	45513	37971	31412	30919	19569	37022	29602	27918
RUSV2a.001821.1.PC	chr2	762	60722	29085	11883	45857	27096	20888	2319	8334	18027
RUSV2a.001822.1.PC	chr2	1278	1104	1867	1637	487	542	215	807	875	1141
RUSV2a.001823.1.PC	chr2	513	10000	6928	6923	25189	18819	11878	11390	16823	22999
RUSV2a.001825.1.PC	chr2	1209	2162	2169	3018	1935	1681	496	2794	2714	2838
RUSV2a.001826.1.PC	chr2	1715	7596	8270	10006	5587	6128	1490	12482	9319	8701
RUSV2a.001827.1.PC	chr2	3327	9130	9783	11494	8833	8751	7481	12808	12476	8828
RUSV2a.001828.1.PC	chr2	1402	3250	3153	3325	3049	2154	1580	3031	3112	3275
RUSV2a.001829.1.PC	chr2	663	720	971	862	379	353	434	526	487	420
RUSV2a.001830.1.PC	chr2	360	3938	4453	4689	5407	5657	1223	7590	7279	8304
RUSV2a.001831.1.PC	chr2	2853	5828	4657	4772	5647	3916	2951	5457	7745	6948
RUSV2a.001832.1.PC	chr2	1995	8548	9363	10639	5896	6585	2128	11021	10062	9133
RUSV2a.001834.1.PC	chr2	1254	14682	16908	25320	23802	22066	4481	51144	37672	35181
RUSV2a.001835.1.PC	chr2	1083	2364	2549	1093	678	761	1422	496	507	484
RUSV2a.001836.1.PC	chr2	1264	4756	3401	3190	3606	12785	7436	2593	2568	5001
RUSV2a.001838.1.PC	chr2	1620	1158	1094	614	8872	23673	19579	624	1493	2915
RUSV2a.001839.1.PC	chr2	1986	4914	4968	3368	3273	3553	2856	1794	2798	3664
RUSV2a.001840.1.PC	chr2	312	2624	2204	2490	2578	2393	1503	2303	2515	2722
RUSV2a.001842.1.PC	chr2	456	162	276	423	1429	502	106	276	994	1405
RUSV2a.001843.1.PC	chr2	2850	7934	7341	8630	17589	12960	6128	13449	19445	19329
RUSV2a.001845.1.PC	chr2	1347	6	0	6	2	4	12	0	2	2
RUSV2a.001846.1.PC	chr2	764	72	110	108	210	93	64	143	185	195
RUSV2a.001847.1.PC	chr2	2160	11794	8409	9759	14442	9638	10064	7869	15643	13502
RUSV2a.001848.1.PC	chr2	4080	34672	33170	29972	31706	25049	22632	31576	40041	32405
RUSV2a.001849.1.PC	chr2	662	118	96	335	16	32	21	159	79	121
RUSV2a.001850.1.PC	chr2	960	180	46	95	226	765	76	323	322	283
RUSV2a.001851.1.PC	chr2	1099	66	3	1	177	390	1092	5	9	26
RUSV2a.001853.1.PC	chr2	960	0	6	0	6	5	8	4	0	6
RUSV2a.001856.1.PC	chr2	1761	6168	5098	8290	13061	16436	3773	32611	28384	21455
RUSV2a.001858.1.PC	chr2	777	6	6	14	12	6	21	9	1	24
RUSV2a.001859.1.PC	chr2	684	4	0	0	2	2	5	2	0	0
RUSV2a.001860.1.PC	chr2	1803	3330	2153	995	35116	34792	5930	19720	46304	82712
RUSV2a.001861.1.PC	chr2	2700	14650	13723	14016	13263	10414	12707	10831	13825	15078
RUSV2a.001862.1.PC	chr2	1739	5278	4149	3478	27077	45174	39772	13936	17078	29213
RUSV2a.001863.1.PC	chr2	2031	3352	1558	474	40170	31640	93184	473	3444	5644
RUSV2a.001864.1.PC	chr2	1062	1034	1200	1159	2339	1429	474	4946	4008	5516
RUSV2a.001865.1.PC	chr2	1035	586	472	354	2737	3238	3554	446	842	1212
RUSV2a.001866.1.PC	chr2	2565	924	694	1091	11486	10229	2673	12337	16573	21473
RUSV2a.001867.1.PC	chr2	3545	11634	11007	8841	17267	14451	14775	8074	10232	12099
RUSV2a.001868.1.PC	chr2	1515	8	2	2	0	4	0	0	0	10
RUSV2a.001869.1.PC	chr2	2410	9832	8940	8346	18636	16673	8885	10091	12177	15022
RUSV2a.001872.1.PC	chr2	2340	12492	12761	8047	20485	18688	25093	6884	10247	11331
RUSV2a.001873.1.PC	chr2	369	32	41	50	48	69	54	104	85	93
RUSV2a.001874.1.PC	chr2	1699	15828	18232	19772	13037	13959	5817	20516	19074	18003
RUSV2a.001875.1.PC	chr2	2235	46826	50948	50538	82361	81408	46144	56462	62592	76947
RUSV2a.001878.1.PC	chr2	681	3686	4186	1258	2998	2742	441	1786	2599	4676
RUSV2a.001881.1.PC	chr2	1179	6756	6978	5689	8047	7938	6516	5791	5837	6538
RUSV2a.001882.1.PC	chr2	1842	25098	34142	27518	11865	13926	33445	5895	6343	6102
RUSV2a.001884.1.PC	chr2	1586	2696	6028	7131	831	1588	1992	1756	1736	1266
RUSV2a.001885.1.PC	chr2	1119	1364	1608	1645	910	781	959	1482	1591	1804
RUSV2a.001886.1.PC	chr2	2984	6712	7299	9685	11184	17135	6555	24203	22283	16973
RUSV2a.001889.1.PC	chr2	1803	5630	6390	6445	4793	4387	3544	3903	3703	3527
RUSV2a.001890.1.PC	chr2	2307	414	584	697	525	453	527	1019	1031	683
RUSV2a.001891.1.PC	chr2	1746	1998	2187	1914	1682	1302	663	3140	4347	2447
RUSV2a.001892.1.PC	chr2	1263	13040	13467	12786	14753	11957	12518	11204	11328	12419
RUSV2a.001893.1.PC	chr2	765	44	98	27	76	48	4	147	151	104
RUSV2a.001894.1.PC	chr2	681	10880	12527	4633	2775	2826	2820	2996	2856	2466
RUSV2a.001895.1.PC	chr2	2241	2236	1280	2450	10615	8928	1750	19082	15809	17889
RUSV2a.001896.1.PC	chr2	1195	1814	1723	1976	2425	2102	786	2916	2772	3040
RUSV2a.001897.1.PC	chr2	2844	472	319	815	246	237	1170	264	222	139
RUSV2a.001898.1.PC	chr2	3249	9656	8276	5690	13967	10216	5051	7475	14104	13838
RUSV2a.001899.1.PC	chr2	1035	4992	5593	6017	4914	3645	3347	4135	3787	3898
RUSV2a.001900.1.PC	chr2	849	2272	2430	2419	2113	1772	876	2664	2885	2939
RUSV2a.001902.1.PC	chr2	1870	8938	8663	10312	9971	7044	4148	13893	12776	12238
RUSV2a.001904.1.PC	chr2	1431	3616	2886	3549	4570	2964	4385	3061	5819	4349
RUSV2a.001905.1.PC	chr2	1287	2320	2306	972	2738	2535	5645	845	1251	1014
RUSV2a.001907.1.PC	chr2	1668	5568	5666	5147	5536	5841	3576	4585	4856	5406
RUSV2a.001908.1.PC	chr2	1233	11352	12493	8957	15710	16337	16991	12777	14122	14671
RUSV2a.001910.1.PC	chr2	570	6808	5759	2999	23508	39769	39360	6934	10191	14676
RUSV2a.001911.1.PC	chr2	615	5056	4199	6030	1658	1408	1114	2457	2061	2149
RUSV2a.001912.1.PC	chr2	3978	8946	12334	23277	2848	2934	1384	17539	11505	7489
RUSV2a.001913.1.PC	chr2	915	1544	2252	1895	1748	3167	2703	8038	5456	2215
RUSV2a.001914.1.PC	chr2	1680	948	1522	965	327	1889	1151	863	1297	1027
RUSV2a.001916.1.PC	chr2	1083	3850	3697	3203	3897	3430	2071	3633	4459	4345
RUSV2a.001917.1.PC	chr2	2193	680	492	714	848	743	183	3180	3464	2879
RUSV2a.001918.1.PC	chr2	1878	11000	11379	10498	10083	8880	5509	10041	10311	10504
RUSV2a.001919.1.PC	chr2	1353	1658	760	899	6749	5761	5462	1554	1730	3590
RUSV2a.001920.1.PC	chr2	2766	2804	2642	3285	3829	5659	1774	5489	5504	6087
RUSV2a.001921.1.PC	chr2	2394	908	758	675	4180	4527	1395	3595	4623	4971
RUSV2a.001925.1.PC	chr2	2869	978	543	943	3026	3375	1036	3636	4403	4210
RUSV2a.001927.1.PC	chr2	1407	4418	4258	4043	7701	6139	5665	3926	6032	6382
RUSV2a.001928.1.PC	chr2	363	106	141	257	1089	967	172	1535	1193	1744
RUSV2a.001930.1.PC	chr2	2211	6058	5933	6783	11481	24884	8661	7217	9451	12817
RUSV2a.001931.1.PC	chr2	1542	318	391	530	550	753	620	396	512	647
RUSV2a.001934.1.PC	chr2	1758	4248	3832	4703	4351	4064	2656	4433	4781	4665
RUSV2a.001935.1.PC	chr2	1314	11872	17298	26554	18181	20564	3483	46034	33406	30899
RUSV2a.001936.1.PC	chr2	2385	932	1063	1169	566	663	323	1369	987	885
RUSV2a.001937.1.PC	chr2	1311	526	573	1272	348	324	30	1121	1070	1234
RUSV2a.001938.1.PC	chr2	836	2384	2310	2453	1997	2174	939	2855	2302	2476
RUSV2a.001939.1.PC	chr2	1203	3102	3848	3922	2567	2412	1461	3569	3301	2838
RUSV2a.001940.1.PC	chr2	1335	7142	7210	6490	8849	8424	5628	8162	9827	9705
RUSV2a.001941.1.PC	chr2	915	50	66	79	25	46	388	95	36	33
RUSV2a.001942.1.PC	chr2	676	5990	5519	5011	5355	4077	3497	3881	3725	5360
RUSV2a.001943.1.PC	chr2	1065	1896	1715	2282	2189	2026	591	3264	3438	3715
RUSV2a.001945.1.PC	chr2	2163	3492	3113	3146	4325	4611	5385	2553	3197	3262
RUSV2a.001947.1.PC	chr2	1578	2736	2288	3138	4045	4310	1748	5764	5477	6385
RUSV2a.001948.1.PC	chr2	1191	11488	12891	9477	8031	6532	2953	11996	12128	12250
RUSV2a.001949.1.PC	chr2	1321	4080	3670	4113	3705	3065	2422	3135	2996	3779
RUSV2a.001950.1.PC	chr2	387	1042	1008	1600	1435	1304	195	2403	1747	2400
RUSV2a.001951.1.PC	chr2	1042	4714	4928	4560	4864	4457	2248	3863	4712	5402
RUSV2a.001952.1.PC	chr2	2661	15376	13240	14660	19366	16126	9529	16460	19613	21270
RUSV2a.001953.1.PC	chr2	1530	14194	13950	13781	15424	14159	13164	13138	13485	14828
RUSV2a.001954.1.PC	chr2	591	2730	2394	2587	2737	2557	1872	2084	2313	2739
RUSV2a.001955.1.PC	chr2	276	5116	5729	6019	5211	5393	1596	5872	5642	5645
RUSV2a.001956.1.PC	chr2	1830	9948	10239	9692	8829	8608	3114	13548	11037	11014
RUSV2a.001957.1.PC	chr2	1041	4518	6360	6369	694	926	743	1530	1196	857
RUSV2a.001958.1.PC	chr2	1041	56264	51693	44437	124983	111263	44583	70401	87109	122213
RUSV2a.001959.1.PC	chr2	1047	8	15	28	7	12	5	44	109	84
RUSV2a.001961.1.PC	chr2	1173	180	191	190	163	119	75	223	257	184
RUSV2a.001962.1.PC	chr2	1279	19752	21768	32477	10209	9284	7241	12517	8748	9704
RUSV2a.001963.1.PC	chr2	2145	3836	3870	4316	2204	2222	834	5645	5720	3895
RUSV2a.001964.1.PC	chr2	1017	4254	4915	5142	3303	2532	2455	3559	3708	3666
RUSV2a.001965.1.PC	chr2	737	2572	1995	1900	4194	5281	5239	995	1600	1802
RUSV2a.001966.1.PC	chr2	1335	22550	23840	24284	24683	26011	13676	23442	21498	26665
RUSV2a.001967.1.PC	chr2	1335	29670	35451	32315	29193	26820	13619	30594	31713	29759
RUSV2a.001970.1.PC	chr2	1248	24010	25802	27268	19289	17067	12079	24068	23216	30040
RUSV2a.001971.1.PC	chr2	1566	100714	124622	114408	73230	67954	36891	97703	91120	74692
RUSV2a.001972.1.PC	chr2	1056	4114	4006	4063	3702	2867	2183	3295	4282	3843
RUSV2a.001973.1.PC	chr2	648	6500	7562	7330	6898	6693	3941	7157	6232	5783
RUSV2a.001975.1.PC	chr28	1320	250	395	345	271	342	203	362	317	272
RUSV2a.001978.1.PC	chr22	2643	4908	5370	4936	9116	7935	5226	6208	7378	9024
RUSV2a.001981.1.PC	chr28	405	0	0	0	0	0	0	1	2	2
RUSV2a.001986.1.PC	chr2	361	10338	10632	12054	17114	15759	6627	18161	12332	27066
RUSV2a.001987.1.PC	chr2	2274	13012	12297	11328	16118	14278	6223	11140	15173	17964
RUSV2a.001988.1.PC	chr2	855	3258	2296	3135	5163	4760	1378	7005	7155	7739
RUSV2a.001989.1.PC	chr2	1035	20	9	70	35	2	51	22	19	4
RUSV2a.001990.1.PC	chr2	3021	52048	54146	56600	46394	43768	30142	49474	53504	45416
RUSV2a.001991.1.PC	chr2	660	8448	10200	10675	7385	6641	2755	8443	9897	9867
RUSV2a.001992.1.PC	chr2	1830	22292	24835	20104	36882	36447	38982	17786	20407	25031
RUSV2a.001993.1.PC	chr2	848	504	419	434	356	672	2506	339	367	413
RUSV2a.001998.1.PC	chr2	834	1106	1070	636	1149	1594	6181	325	435	517
RUSV2a.002000.1.PC	chr2	3141	42	35	34	6	18	25	42	28	9
RUSV2a.002001.1.PC	chr2	663	4986	5729	5578	9860	14164	11089	5476	6041	6150
RUSV2a.002002.1.PC	chr2	2373	13150	15063	13485	7027	6617	2308	8819	14048	14021
RUSV2a.002011.1.PC	chr2	1059	8658	8674	9174	7663	6782	2958	7725	8815	8914
RUSV2a.002014.1.PC	chr2	681	4	0	11	0	2	0	6	12	0
RUSV2a.002017.1.PC	chr2	2124	9038	9143	14130	7554	11230	2034	23054	18773	17680
RUSV2a.002018.1.PC	chr2	2003	3448	3366	3805	3058	2761	737	6811	7734	6085
RUSV2a.002020.1.PC	chr2	453	3054	3419	3847	2002	2048	1445	3280	1927	2397
RUSV2a.002021.1.PC	chr2	2576	68666	68293	60992	33591	29527	17020	17752	25337	25757
RUSV2a.002022.1.PC	chr2	535	184	88	234	347	81	387	59	28	59
RUSV2a.002023.1.PC	chr2	1092	11632	11358	9916	14261	13182	10460	10068	11347	11821
RUSV2a.002024.1.PC	chr2	1365	7580	7630	7598	5028	5565	2957	3223	3330	4079
RUSV2a.002025.1.PC	chr2	1344	32166	50900	61348	41186	50833	17354	97357	73387	54403
RUSV2a.002036.1.PC	chr2	423	23618	30854	31892	14694	16692	8324	23726	14917	20871
RUSV2a.002055.1.PC	chr2	264	3138	3283	3376	3682	3637	1546	4653	4018	3755
RUSV2a.002058.1.PC	chr22	552	8	2	15	8	2	2	4	2	6
RUSV2a.002059.1.PC	chr22	786	4	0	12	2	6	9	14	32	14
RUSV2a.002061.1.PC	chr22	881	4930	5670	6103	6674	7315	1858	11871	10570	9644
RUSV2a.002066.1.PC	chr22	459	1824	2016	2412	1825	1643	1119	1931	1788	1655
RUSV2a.002067.1.PC	chr22	669	7152	6824	3632	8443	7606	3233	5954	6558	8429
RUSV2a.002068.1.PC	chr22	756	4046	3968	4285	2969	2934	1332	3133	3302	3760
RUSV2a.002070.1.PC	chr22	444	4	2	1	0	0	24	4	0	0
RUSV2a.002071.1.PC	chr22	981	14450	13741	13553	18659	16604	5477	16061	21011	21199
RUSV2a.002072.1.PC	chr22	1492	5036	4823	4528	3840	3269	1973	3485	3899	3781
RUSV2a.002080.1.PC	chr2	3494	12462	12805	8012	3548	3033	3660	4916	4839	3586
RUSV2a.002081.1.PC	chr2	1419	37618	44224	39542	35865	34278	16692	29748	35008	31504
RUSV2a.002084.1.PC	chr2	864	936	1116	981	656	989	819	881	993	1082
RUSV2a.002086.1.PC	chr2	369	2904	2777	4688	579	405	81	521	816	637
RUSV2a.002087.1.PC	chr2	2730	398	668	1107	770	1811	378	5111	2416	1238
RUSV2a.002089.1.PC	chr2	558	4956	5619	7115	6331	8357	8034	4231	4430	4836
RUSV2a.002090.1.PC	chr2	408	1290	1225	1714	468	356	274	373	822	452
RUSV2a.002091.1.PC	chr2	2787	16828	14384	15782	17613	13535	8735	14904	17208	19287
RUSV2a.002092.1.PC	chr2	3084	2512	2464	1165	303	229	1181	506	210	166
RUSV2a.002093.1.PC	chr2	1794	206	178	160	865	913	1425	64	103	191
RUSV2a.002094.1.PC	chr2	300	964	922	936	2596	2528	2082	1013	1316	1597
RUSV2a.002095.1.PC	chr2	1213	9646	9436	8412	9883	7516	3084	7427	10441	11817
RUSV2a.002096.1.PC	chr2	744	70	78	124	79	264	240	72	48	140
RUSV2a.002102.1.PC	chr2	264	202	164	146	165	117	105	158	152	153
RUSV2a.002103.1.PC	chr2	663	8120	8092	6044	9459	7852	5587	5226	5961	7514
RUSV2a.002104.1.PC	chr2	1082	2684	2668	1504	4686	3847	891	3359	5407	7558
RUSV2a.002105.1.PC	chr2	944	38	75	283	146	151	34	240	224	198
RUSV2a.002106.1.PC	chr2	321	160	155	160	540	361	471	152	245	227
RUSV2a.002107.1.PC	chr2	768	2	2	5	5	15	0	32	54	22
RUSV2a.002108.1.PC	chr2	1497	78	33	205	58	68	112	83	94	81
RUSV2a.002109.1.PC	chr2	2004	336	269	359	289	1331	1173	387	475	426
RUSV2a.002110.1.PC	chr2	2912	13824	13297	13116	18486	15143	16708	10723	13262	14457
RUSV2a.002111.1.PC	chr2	960	21744	20986	22972	23598	16431	10365	21991	21459	26804
RUSV2a.002112.1.PC	chr2	1338	30832	36799	26550	25527	24678	11709	21659	25434	22543
RUSV2a.002113.1.PC	chr2	2363	15484	25224	19101	6123	10641	2804	17841	16534	14234
RUSV2a.002114.1.PC	chr2	1608	582	809	1232	508	585	391	2261	1508	754
RUSV2a.002115.1.PC	chr2	1728	3918	5947	7600	2270	2843	1028	5394	4140	3698
RUSV2a.002116.1.PC	chr2	1551	950	1096	659	1243	1645	139	1586	2704	3945
RUSV2a.002118.1.PC	chr2	1536	20	68	41	64	103	262	19	38	67
RUSV2a.002119.1.PC	chr2	2028	946	853	1645	1090	934	232	3800	4624	2957
RUSV2a.002120.1.PC	chr2	1431	9240	8101	7524	10807	9680	9818	6239	9197	12213
RUSV2a.002121.1.PC	chr2	1584	30890	36048	33980	36481	39140	17075	35046	37038	33680
RUSV2a.002122.1.PC	chr2	1131	5360	4615	4609	9018	7067	6040	4912	6117	7910
RUSV2a.002124.1.PC	chr2	888	10142	10405	10516	11648	9574	6075	8761	8543	9631
RUSV2a.002125.1.PC	chr2	1380	1750	2484	2253	11901	10833	8495	5820	5950	4734
RUSV2a.002127.1.PC	chr2	1605	152	110	2287	51	45	31	255	157	119
RUSV2a.002128.1.PC	chr2	3722	7452	6787	7466	6411	5242	2378	7166	8336	8373
RUSV2a.002129.1.PC	chr2	2603	17068	16177	15574	14264	14369	5267	14170	16814	17504
RUSV2a.002130.1.PC	chr2	1266	6584	7097	6948	5801	5580	1742	5761	6332	6539
RUSV2a.002131.1.PC	chr2	1561	6492	7029	6915	6395	5320	3920	4588	5469	5777
RUSV2a.002132.1.PC	chr2	705	1272	1124	1260	1322	926	808	1196	1230	1477
RUSV2a.002133.1.PC	chr2	1758	45732	39796	39000	52311	44555	26650	34797	42213	56556
RUSV2a.002135.1.PC	chr2	2483	9208	7712	10368	9923	8490	4647	11916	12132	12157
RUSV2a.002137.1.PC	chr2	3708	11592	10879	10699	11674	8727	6093	9229	13227	12793
RUSV2a.002141.1.PC	chr2	990	5890	6074	5282	4518	2773	4711	1197	1733	1652
RUSV2a.002142.1.PC	chr2	915	4066	3932	4741	3971	3469	1749	3968	4202	4302
RUSV2a.002144.1.PC	chr2	1227	2036	2224	51229	1378	1064	281	2208	3650	2796
RUSV2a.002145.1.PC	chr2	2970	24860	23301	26915	30394	25109	24425	21278	31318	27436
RUSV2a.002146.1.PC	chr2	990	7560	7145	7098	6289	6335	2970	7495	7401	7029
RUSV2a.002147.1.PC	chr2	1248	7954	8053	10043	12937	12094	5209	11970	11894	12322
RUSV2a.002148.1.PC	chr2	968	10586	12510	10737	9586	9469	5188	10533	7616	8630
RUSV2a.002149.1.PC	chr2	3869	7186	5961	8180	6807	5849	2983	8729	8424	9719
RUSV2a.002150.1.PC	chr2	1413	14046	15306	15171	12209	10925	4262	17667	17742	14825
RUSV2a.002151.1.PC	chr2	861	18	14	49	96	150	130	82	106	49
RUSV2a.002152.1.PC	chr2	894	5892	5958	4087	12736	11292	8462	5295	5081	6164
RUSV2a.002153.1.PC	chr2	858	134	123	156	107	111	282	70	26	67
RUSV2a.002155.1.PC	chr2	264	90	142	29	208	260	326	180	250	250
RUSV2a.002156.1.PC	chr2	3120	25148	20790	42363	25671	25579	6345	63326	60621	60199
RUSV2a.002157.1.PC	chr2	876	2	10	4	3	0	2	8	7	0
RUSV2a.002158.1.PC	chr2	3480	4152	4427	5232	5286	4397	12313	5544	4487	3557
RUSV2a.002159.1.PC	chr2	147	1414	1185	1810	1755	1163	1044	1171	1355	1464
RUSV2a.002160.1.PC	chr2	537	22	37	89	23	22	75	19	22	8
RUSV2a.002161.1.PC	chr2	1503	2222	1932	3619	1628	628	1751	628	618	759
RUSV2a.002162.1.PC	chr2	1227	510	615	281	309	206	324	458	466	370
RUSV2a.002163.1.PC	chr2	2046	136	111	231	825	572	1078	448	223	287
RUSV2a.002164.1.PC	chr2	2010	182	112	326	7284	5690	3518	926	1201	1721
RUSV2a.002165.1.PC	chr2	357	828	896	591	3048	2738	1159	2007	2421	3463
RUSV2a.002166.1.PC	chr2	1104	114	146	212	70	74	193	72	61	75
RUSV2a.002167.1.PC	chr2	1001	752	737	718	632	395	557	505	1008	780
RUSV2a.002168.1.PC	chr2	1194	12022	10363	10147	11977	10494	6855	12335	13707	14380
RUSV2a.002169.1.PC	chr2	414	17956	9831	3412	39566	23743	17672	7365	21665	40059
RUSV2a.002170.1.PC	chr2	1740	222	179	226	315	537	221	1419	1527	1465
RUSV2a.002171.1.PC	chr2	1740	50	12	36	83	83	11	275	187	213
RUSV2a.002178.1.PC	chr2	2885	330	389	433	600	436	317	321	546	621
RUSV2a.002181.1.PC	chr2	420	94	121	130	100	85	95	50	117	89
RUSV2a.002184.1.PC	chr2	2571	364	565	907	614	742	343	1224	1067	779
RUSV2a.002188.1.PC	chr2	891	8	2	5	2	10	0	0	2	2
RUSV2a.002189.1.PC	chr2	1233	22250	22593	22243	8446	10219	1554	15552	14023	16815
RUSV2a.002191.1.PC	chr2	1422	5424	5162	4699	8122	6986	3473	6243	8767	9548
RUSV2a.002192.1.PC	chr2	294	270	336	323	132	187	90	415	298	276
RUSV2a.002193.1.PC	chr2	2943	29116	23309	20541	28930	24690	35450	13461	18539	22019
RUSV2a.002200.1.PC	chr2	762	26	135	125	75	78	40	91	104	80
RUSV2a.002207.1.PC	chr2	842	262	382	343	249	187	80	311	314	380
RUSV2a.002211.1.PC	chr10	1082	9014	9282	9712	9102	8739	3909	11766	10719	11682
RUSV2a.002214.1.PC	chr2	1422	6	10	6	23	7	7	2	0	0
RUSV2a.002215.1.PC	chr2	3868	33940	34663	31694	34017	26221	25605	24496	29287	29191
RUSV2a.002216.1.PC	chr2	231	0	6	2	0	2	6	0	0	0
RUSV2a.002217.1.PC	chr2	902	2988	2816	1844	2610	1859	666	2143	2637	3299
RUSV2a.002218.1.PC	chr2	1065	666	645	864	906	782	697	840	1233	1020
RUSV2a.002219.1.PC	chr2	838	16	14	5	63	25	160	7	4	9
RUSV2a.002220.1.PC	chr2	2165	5112	4650	4863	4270	3262	3206	4132	4119	4242
RUSV2a.002221.1.PC	chr2	960	7068	6673	6045	9626	9230	5309	9452	8625	10765
RUSV2a.002222.1.PC	chr2	999	2778	2970	2924	2294	1907	1682	2112	2296	3108
RUSV2a.002223.1.PC	chr2	943	68	60	83	176	134	69	276	276	249
RUSV2a.002224.1.PC	chr2	1997	4168	4477	4057	3648	3256	2297	3644	4309	4488
RUSV2a.002225.1.PC	chr2	692	10512	13042	13073	13341	13232	5220	16630	12958	13304
RUSV2a.002226.1.PC	chr2	1023	13312	15254	15162	11854	11593	6748	12789	13182	12215
RUSV2a.002227.1.PC	chr2	1107	2998	2981	3052	2333	2237	1395	2505	2595	3075
RUSV2a.002228.1.PC	chr2	1011	38	112	103	49	80	153	88	97	36
RUSV2a.002229.1.PC	chr2	339	0	0	2	0	0	0	0	0	0
RUSV2a.002230.2.PC	chr2	2882	5958	5879	6167	7913	8468	3139	10226	13233	10857
RUSV2a.002231.1.PC	chr2	456	138	149	127	273	272	113	402	534	452
RUSV2a.002236.1.PC	chr2	2333	2492	2132	2176	5112	5832	3053	3204	4813	5342
RUSV2a.002237.1.PC	chr2	723	828	1001	928	2194	2158	620	1571	2461	2760
RUSV2a.002238.1.PC	chr2	1290	1466	1338	2780	7105	9640	1841	7853	10745	13541
RUSV2a.002239.1.PC	chr2	871	22178	24188	20203	17822	16468	9886	16153	15190	16466
RUSV2a.002240.1.PC	chr2	813	1000	1102	1808	585	1429	3053	988	542	341
RUSV2a.002241.1.PC	chr2	2481	30700	30868	31566	25707	23877	12688	29498	29794	29746
RUSV2a.002244.1.PC	chr22	1566	56	87	130	71	204	34	682	815	551
RUSV2a.002245.1.PC	chr22	930	5314	5977	3929	4456	4113	4500	3235	3300	3488
RUSV2a.002246.1.PC	chr2	5388	12218	13612	16184	7547	8361	4399	17954	15481	11420
RUSV2a.002247.1.PC	chr2	1128	6634	6143	5440	4334	3755	2057	4011	4299	4602
RUSV2a.002248.1.PC	chr2	2121	17420	18309	17340	13568	14247	6726	22063	19264	17986
RUSV2a.002249.1.PC	chr2	1194	43858	50521	52884	58176	66602	33348	72652	57636	61475
RUSV2a.002250.1.PC	chr2	1851	1626	1281	1006	2014	1839	847	1408	1647	2377
RUSV2a.002251.1.PC	chr2	570	12	23	15	22	1	49	4	0	8
RUSV2a.002252.1.PC	chr2	1089	2744	2974	3112	1455	1585	1353	2055	1828	2157
RUSV2a.002253.1.PC	chr2	1845	3840	3828	5112	2738	2560	2305	4612	4067	4532
RUSV2a.002254.1.PC	chr2	1401	10830	11043	359	25161	25978	42677	179	1436	3262
RUSV2a.002255.1.PC	chr2	1485	8066	9410	10352	6220	7689	3061	9906	9187	8617
RUSV2a.002256.1.PC	chr2	1938	82	67	151	133	182	28	172	206	220
RUSV2a.002257.1.PC	chr2	1350	654	577	1028	1279	1416	145	1602	1704	2682
RUSV2a.002258.1.PC	chr2	1050	606	2105	2304	1552	2134	1041	3396	2937	1839
RUSV2a.002262.1.PC	chr2	435	5710	7038	7455	6642	6013	2910	8047	6881	6758
RUSV2a.002263.1.PC	chr2	2990	4462	4419	5853	1950	2335	1208	7605	4504	1956
RUSV2a.002264.1.PC	chr2	1128	6118	3844	3168	5970	4006	2795	4722	11814	18675
RUSV2a.002267.1.PC	chr2	285	6	10	20	7	6	0	18	13	3
RUSV2a.002270.1.PC	chr2	495	16	19	39	0	8	4	4	0	6
RUSV2a.002271.1.PC	chr2	2037	10190	9821	10597	8581	8244	9604	8809	8312	9126
RUSV2a.002272.1.PC	chr2	1538	5126	5143	5165	6129	6496	3092	6623	5961	6952
RUSV2a.002273.1.PC	chr2	572	328	328	401	223	213	141	333	273	282
RUSV2a.002277.1.PC	chr2	1564	4672	4440	4026	4016	3149	2647	4903	4996	5124
RUSV2a.002278.1.PC	chr2	1479	4256	3905	7047	3966	3424	1944	7610	5705	4352
RUSV2a.002279.1.PC	chr2	549	1870	2514	2349	1729	1492	1491	1828	1781	1734
RUSV2a.002280.1.PC	chr2	1092	658	365	904	5327	2065	585	5386	8504	7773
RUSV2a.002281.1.PC	chr2	2391	6384	7357	8617	4963	4270	1633	7666	10888	8416
RUSV2a.002284.1.PC	chr2	747	2364	1421	2202	8283	9300	1088	16548	13914	17240
RUSV2a.002285.1.PC	chr2	735	9154	8390	8670	21824	17659	7095	23237	24825	29953
RUSV2a.002286.1.PC	chr2	1770	10406	11111	10888	8905	8608	2445	11359	12741	11790
RUSV2a.002288.1.PC	chr2	1188	20444	28047	28043	7684	9995	3075	9695	9878	8930
RUSV2a.002289.1.PC	chr2	814	4330	4753	4940	5058	3860	4598	3273	3299	3997
RUSV2a.002291.1.PC	chr2	1299	2268	5087	2642	2276	4340	2285	2640	2807	2488
RUSV2a.002292.1.PC	chr2	1404	6628	4611	3850	15996	16662	8528	6130	8841	8839
RUSV2a.002293.1.PC	chr2	966	846	863	1197	2538	3040	4173	1131	1316	1258
RUSV2a.002295.1.PC	chr2	1935	13154	11990	11337	26169	20758	9345	14173	22047	26000
RUSV2a.002296.1.PC	chr2	1541	47046	44710	39872	56561	57174	25938	44457	48413	66547
RUSV2a.002297.1.PC	chr2	623	22304	30715	27351	23925	25510	8147	30148	28094	27042
RUSV2a.002298.1.PC	chr2	1140	182	177	129	1059	1901	6037	56	115	98
RUSV2a.002299.1.PC	chr2	1216	4198	3855	3104	8450	8607	12977	1586	1963	2293
RUSV2a.002302.1.PC	chr2	2092	7786	4707	3021	53865	39828	55644	6129	12165	17222
RUSV2a.002304.1.PC	chr2	1137	294	344	204	377	523	271	312	422	484
RUSV2a.002305.1.PC	chr2	453	54	63	54	152	142	105	80	87	180
RUSV2a.002306.1.PC	chr2	1389	5802	4732	9496	5761	6521	1262	10867	10434	8955
RUSV2a.002309.1.PC	chr2	1365	822	755	788	745	608	379	1345	1652	1393
RUSV2a.002311.1.PC	chr2	309	320	405	850	281	1356	421	1513	659	1014
RUSV2a.002312.1.PC	chr2	1937	13408	13167	13468	15265	13885	9918	11993	12306	15654
RUSV2a.002313.1.PC	chr2	1434	856	750	1678	933	703	2420	596	511	599
RUSV2a.002314.1.PC	chr2	1596	2474	3229	2957	1461	1623	1655	1894	2190	1618
RUSV2a.002315.1.PC	chr2	1407	26	22	30	18	112	58	37	21	30
RUSV2a.002316.1.PC	chr2	3054	16384	17408	22571	15020	12864	8638	15572	21066	18173
RUSV2a.002317.1.PC	chr2	1260	344	310	382	287	168	153	507	333	266
RUSV2a.002318.1.PC	chr2	2580	1462	1136	1296	3429	5168	460	2656	7426	17574
RUSV2a.002319.1.PC	chr2	1398	110	157	127	14	32	15	50	118	80
RUSV2a.002322.1.PC	chr2	1539	10684	10621	13448	6982	5184	1402	6548	10135	11258
RUSV2a.002323.1.PC	chr2	1751	14372	14017	11777	37524	32381	32615	12693	13890	15898
RUSV2a.002324.1.PC	chr2	1107	524	387	1462	164	81	116	569	78	191
RUSV2a.002325.1.PC	chr2	2450	8570	8328	8487	7389	7101	1811	12317	14597	12730
RUSV2a.002329.1.PC	chr2	951	8418	9395	8009	8408	9124	2251	10558	11369	14120
RUSV2a.002331.1.PC	chr2	633	3194	3553	1621	853	750	695	986	946	819
RUSV2a.002332.1.PC	chr2	921	22198	18963	15575	18260	14020	9101	8204	14580	16285
RUSV2a.002333.1.PC	chr2	1608	53526	62061	56996	45085	44315	25902	45011	48544	52255
RUSV2a.002334.1.PC	chr2	1038	736	13	27	9768	9125	8680	23	42	97
RUSV2a.002335.1.PC	chr2	2485	24994	25638	27859	24018	21327	15547	22958	22836	22270
RUSV2a.002336.1.PC	chr2	1272	7784	7381	6616	8969	6728	6562	8261	10928	9573
RUSV2a.002337.1.PC	chr2	597	162	210	229	2729	4447	2347	329	360	1091
RUSV2a.002339.1.PC	chr2	1593	94	170	484	198	71	371	146	173	123
RUSV2a.002340.1.PC	chr2	957	5570	5678	5053	6055	5633	3214	5390	6101	7302
RUSV2a.002341.1.PC	chr2	648	3554	2772	2016	1496	2331	1108	697	773	3082
RUSV2a.002342.1.PC	chr2	255	2348	2286	2120	1198	1301	776	1302	1218	1241
RUSV2a.002344.1.PC	chr2	1575	208	203	363	93	137	40	230	205	136
RUSV2a.002347.1.PC	chr2	360	8086	9681	8391	6122	5055	3364	6602	5834	5740
RUSV2a.002348.1.PC	chr2	1047	4	4	8	2	11	33	11	4	5
RUSV2a.002349.1.PC	chr2	781	11256	13155	12839	7942	8219	3333	13533	9273	10585
RUSV2a.002350.1.PC	chr2	2202	12060	11587	14791	14452	13707	10318	12031	13075	12582
RUSV2a.002352.1.PC	chr2	303	138	161	190	152	118	141	242	157	219
RUSV2a.002354.1.PC	chr2	282	0	3	15	2	1	3	6	0	1
RUSV2a.002355.1.PC	chr2	738	5874	5893	6552	8121	7754	2317	9137	9735	11859
RUSV2a.002357.1.PC	chr2	1467	2034	2227	2814	1948	2010	404	5807	4150	4265
RUSV2a.002358.1.PC	chr2	570	12310	13591	11619	11538	12735	4899	11165	11453	11785
RUSV2a.002359.1.PC	chr2	1068	142	141	120	171	214	55	233	232	255
RUSV2a.002360.1.PC	chr2	1791	12560	15224	20289	21189	21054	3732	36938	40037	35357
RUSV2a.002361.1.PC	chr2	810	2432	2096	2454	2171	1595	2430	1390	1695	1393
RUSV2a.002362.1.PC	chr2	2273	6864	7164	7598	4495	2778	2823	4375	6306	4782
RUSV2a.002363.1.PC	chr2	918	4290	4175	4588	6712	5281	4464	4150	5206	5269
RUSV2a.002364.1.PC	chr2	6487	45986	37992	38397	60868	50687	40918	42016	54219	54014
RUSV2a.002366.1.PC	chr2	831	22244	22412	13522	10913	9581	14575	8883	8746	7902
RUSV2a.002368.1.PC	chr2	1129	30622	26091	22093	59063	59692	56521	22396	44338	53293
RUSV2a.002369.1.PC	chr2	1140	3636	3877	3748	3715	3216	1931	3913	4560	4526
RUSV2a.002371.1.PC	chr2	2889	198022	119463	258474	27154	14805	4815	51214	33344	50834
RUSV2a.002372.1.PC	chr2	1287	6872	7157	7078	11490	7593	5969	6471	7517	8268
RUSV2a.002373.1.PC	chr2	1839	116	110	188	124	459	298	470	364	182
RUSV2a.002374.1.PC	chr2	954	7124	7107	7736	12196	10947	6666	7619	8836	10691
RUSV2a.002375.1.PC	chr2	1524	3282	3515	4400	7229	16919	10557	4622	4364	4495
RUSV2a.002376.1.PC	chr2	588	92	83	134	324	384	331	44	51	52
RUSV2a.002377.1.PC	chr2	546	118	123	99	28	17	14	44	51	29
RUSV2a.002378.1.PC	chr2	1371	5112	5908	5413	8252	6159	2945	4066	4821	5963
RUSV2a.002380.1.PC	chr2	1110	14526	12032	9932	10530	8700	7178	6073	7760	12043
RUSV2a.002381.1.PC	chr2	267	11692	14115	14556	16191	15878	10569	14121	13433	15268
RUSV2a.002382.1.PC	chr2	906	9892	11770	10752	13270	12953	9965	10285	9541	10188
RUSV2a.002384.1.PC	chr2	672	0	0	2	2	4	8	4	2	0
RUSV2a.002385.1.PC	chr2	942	30	22	39	69	173	12	70	72	45
RUSV2a.002387.1.PC	chr2	945	4	0	2	2	4	2	16	4	4
RUSV2a.002389.1.PC	chr2	1387	4660	4296	4803	6933	7878	6168	5002	4682	5826
RUSV2a.002390.1.PC	chr2	378	746	703	797	875	783	382	896	969	1179
RUSV2a.002391.1.PC	chr2	564	4530	4330	3654	5327	6408	20286	1649	1859	2601
RUSV2a.002393.1.PC	chr2	1287	5882	5843	8535	5988	5725	3449	8218	7404	7633
RUSV2a.002395.1.PC	chr2	1275	174	127	197	128	165	707	90	8	31
RUSV2a.002396.1.PC	chr2	549	700	433	1696	797	366	1395	528	175	224
RUSV2a.002397.1.PC	chr2	1495	1812	1618	1611	1739	1050	1448	994	1264	1396
RUSV2a.002398.1.PC	chr2	616	7436	9468	7713	4181	4439	2032	5042	4587	4763
RUSV2a.002399.1.PC	chr2	2370	180	193	214	76	52	113	188	93	97
RUSV2a.002400.1.PC	chr2	1790	5750	6071	7722	5265	5136	2480	9079	7840	8010
RUSV2a.002401.1.PC	chr2	495	454	460	468	322	172	521	251	105	161
RUSV2a.002403.1.PC	chr9	549	40	48	40	23	10	70	21	45	37
RUSV2a.002404.1.PC	chr9	1746	3338	3471	3854	2973	2104	2210	3070	3391	3574
RUSV2a.002405.1.PC	chr9	366	1076	958	921	1166	1264	567	1200	1153	1301
RUSV2a.002406.1.PC	chr9	1416	5484	5731	5151	3676	3266	1530	4979	5740	4954
RUSV2a.002410.1.PC	chr2	1614	614	216	905	2208	2320	569	928	1509	2628
RUSV2a.002411.1.PC	chr2	1913	78	82	86	393	840	282	103	234	316
RUSV2a.002412.1.PC	chr2	537	10	14	33	4	17	31	19	20	10
RUSV2a.002413.1.PC	chr2	1562	8358	8687	9736	11553	10513	7021	12407	10468	12531
RUSV2a.002414.1.PC	chr2	1876	11212	11440	12128	8139	8380	2413	11983	12226	12829
RUSV2a.002415.1.PC	chr2	1420	4584	4276	4390	4160	3551	1650	5642	6575	6503
RUSV2a.002416.1.PC	chr2	916	32824	40493	37884	23559	26099	9836	27713	26944	30878
RUSV2a.002417.1.PC	chr2	1531	127662	91772	85369	174189	141748	132000	69713	90442	149655
RUSV2a.002418.1.PC	chr2	1665	5316	5069	5367	5328	4190	2428	4401	5256	5672
RUSV2a.002419.1.PC	chr2	2382	2356	2570	311	338	527	346	467	859	672
RUSV2a.002420.1.PC	chr2	1443	4690	4769	3909	3410	2547	2824	2294	2841	2539
RUSV2a.002422.1.PC	chr2	892	1132	1265	1522	1516	1170	631	1879	1728	1711
RUSV2a.002423.1.PC	chr2	486	744	821	921	1267	1250	555	1785	1877	1679
RUSV2a.002424.1.PC	chr2	1265	3780	3170	5496	3592	4230	2372	3062	2698	3495
RUSV2a.002425.1.PC	chr2	681	6320	6619	7916	5304	5323	1706	8065	6558	8090
RUSV2a.002426.1.PC	chr2	3329	5488	5513	7087	5673	4181	2349	7292	10467	8572
RUSV2a.002427.1.PC	chr2	1201	6248	7051	9255	3822	3792	1058	6950	6664	5905
RUSV2a.002428.1.PC	chr2	597	40492	51757	56953	65558	71795	27948	54197	54064	104593
RUSV2a.002429.1.PC	chr2	1775	4632	1860	5878	13605	3225	20855	2048	1501	2179
RUSV2a.002430.1.PC	chr2	2070	28450	28776	28906	12600	10446	4595	12898	15050	13974
RUSV2a.002431.1.PC	chr2	2868	40784	31461	29372	48133	41174	82610	23153	49810	44280
RUSV2a.002432.1.PC	chr2	1792	2898	4069	3789	1928	1800	1424	3187	3533	2804
RUSV2a.002434.1.PC	chr2	1870	10658	11350	10509	8304	7520	4393	8947	9127	7711
RUSV2a.002435.1.PC	chr2	3529	4774	4980	5885	3647	3398	4383	5299	4129	3305
RUSV2a.002436.1.PC	chr2	3685	3748	4005	6148	3355	2058	4125	2635	2182	1618
RUSV2a.002437.1.PC	chr2	2533	8446	8241	9419	8093	7831	2223	11412	12198	12385
RUSV2a.002438.1.PC	chr2	1645	192	218	216	204	109	56	277	336	229
RUSV2a.002439.1.PC	chr2	1889	8350	9354	9415	9185	9435	3280	10115	10527	10244
RUSV2a.002440.1.PC	chr2	1923	6354	5780	5894	10669	12923	21126	5376	6792	7033
RUSV2a.002442.1.PC	chr2	1273	702	1022	1064	6234	6110	1013	12154	9289	12862
RUSV2a.002443.1.PC	chr2	1944	25128	24601	22143	21864	19894	13021	21135	21995	24617
RUSV2a.002446.1.PC	chr2	327	94	110	156	276	414	201	939	625	380
RUSV2a.002447.1.PC	chr2	1710	2260	1957	2081	3549	2519	2500	2359	2828	3682
RUSV2a.002448.1.PC	chr2	2498	15106	15361	15488	9593	7488	5201	12236	13347	14677
RUSV2a.002449.1.PC	chr2	1416	8924	9891	11715	6864	6676	4253	9760	9293	9419
RUSV2a.002476.1.PC	chr2	1270	6004	6160	5471	9911	8227	4946	8308	8908	9682
RUSV2a.002478.1.PC	chr2	849	1282	1205	1126	482	341	1010	211	217	183
RUSV2a.002479.1.PC	chr2	1763	7720	2487	2189	24147	33778	52931	2779	4020	3903
RUSV2a.002480.1.PC	chr2	3047	14092	13049	13659	16904	15228	10336	13702	14967	16952
RUSV2a.002482.1.PC	chr2	948	23574	26708	21416	23351	24238	9941	23510	23320	22953
RUSV2a.002483.1.PC	chr2	3924	27108	28754	28711	22601	18444	12250	27033	30168	28057
RUSV2a.002484.1.PC	chr2	1265	8006	8041	6986	8323	6458	5013	6102	6699	7513
RUSV2a.002485.1.PC	chr2	1224	9882	10056	11122	9265	8755	4034	11496	8933	10472
RUSV2a.002486.1.PC	chr2	2206	3194	2402	2437	4478	3979	1529	6473	5966	7311
RUSV2a.002487.1.PC	chr2	1735	2588	2532	2160	1944	1940	697	2440	2773	2842
RUSV2a.002489.1.PC	chr2	2505	8368	10109	17856	1516	1841	1837	3607	3154	1715
RUSV2a.002490.1.PC	chr2	426	0	6	13	21	192	94	12	0	50
RUSV2a.002494.1.PC	chr2	1070	3588	3658	2972	4338	3620	2769	1687	3066	3388
RUSV2a.002495.1.PC	chr2	1705	564806	392917	297489	68807	69526	42612	49119	55354	89114
RUSV2a.002496.1.PC	chr2	1440	18508	17605	16532	15886	14350	8979	10802	13018	19417
RUSV2a.002497.1.PC	chr2	1049	13212	14423	13417	10459	9748	6248	12940	10805	10480
RUSV2a.002500.1.PC	chr2	986	14122	12934	16261	11941	12385	4453	16281	13259	16009
RUSV2a.002501.1.PC	chr2	743	5518	7544	5042	4516	4079	1109	4649	4525	5154
RUSV2a.002502.1.PC	chr2	848	4434	5149	4230	6477	6200	3603	7459	7232	7863
RUSV2a.002503.1.PC	chr2	339	4088	2032	3495	639	305	123	751	682	1308
RUSV2a.002504.1.PC	chr2	1665	1144	763	1542	2237	2130	496	4226	3916	4548
RUSV2a.002505.1.PC	chr2	440	544	521	244	990	980	168	1186	1684	1393
RUSV2a.002506.1.PC	chr2	2596	12026	10755	10048	16247	13381	8612	11958	15381	18309
RUSV2a.002509.1.PC	chr2	1373	2306	2191	2371	11390	7462	2338	5481	7862	12324
RUSV2a.002510.1.PC	chr2	1403	44906	47161	39900	34215	30945	18669	36051	30265	34276
RUSV2a.002511.1.PC	chr2	1459	8780	7524	8636	15417	13446	8601	12021	12982	14857
RUSV2a.002512.1.PC	chr2	787	7798	7854	7718	9850	8292	4700	6016	6525	8122
RUSV2a.002513.1.PC	chr2	381	974	896	313	822	764	71	927	1204	1204
RUSV2a.002514.1.PC	chr2	2082	5274	5273	5132	5962	4612	2549	5990	6248	7134
RUSV2a.002515.1.PC	chr2	581	434	532	579	329	287	175	504	627	408
RUSV2a.002516.1.PC	chr2	854	7284	9835	8937	5647	5759	2729	8267	6038	5107
RUSV2a.002517.1.PC	chr2	1655	980	854	613	740	406	1600	335	680	501
RUSV2a.002518.1.PC	chr2	414	18	6	43	92	92	77	204	181	242
RUSV2a.002520.1.PC	chr2	573	1918	1934	2545	1886	1923	836	2331	1892	2124
RUSV2a.002522.1.PC	chr2	1218	332	382	219	148	223	311	369	257	158
RUSV2a.002523.1.PC	chr2	1310	16068	19429	20775	19049	22229	9512	30260	25963	24488
RUSV2a.002524.1.PC	chr2	1709	4267	4472	4689	4030	3082	1305	5445	6786	6416
RUSV2a.002525.1.PC	chr2	1076	840	576	184	1147	2203	1765	439	670	1640
RUSV2a.002526.1.PC	chr2	1897	4024	5089	4960	598	706	302	1098	1261	1121
RUSV2a.002527.1.PC	chr2	372	314	438	511	171	185	213	392	274	151
RUSV2a.002528.1.PC	chr2	1878	286	299	320	254	188	528	331	235	201
RUSV2a.002529.1.PC	chr2	1919	7190	9220	9163	4579	5600	2383	10261	8263	6469
RUSV2a.002530.1.PC	chr2	881	6774	6949	7721	6652	5781	5854	5994	4929	6167
RUSV2a.002531.1.PC	chr2	1706	10046	10995	10849	8431	7551	4134	9741	9925	9468
RUSV2a.002533.1.PC	chr2	2452	12120	13555	12135	8948	8651	5945	12712	11489	11390
RUSV2a.002534.1.PC	chr2	2215	12358	11790	12177	10832	9475	4479	13897	13749	13191
RUSV2a.002535.1.PC	chr2	1000	2048	1440	1908	2236	1961	811	2889	2786	2984
RUSV2a.002536.1.PC	chr2	3519	15926	13965	16902	14194	11640	8628	11988	15344	16648
RUSV2a.002538.1.PC	chr2	1332	8794	8239	8711	9643	8030	5838	8061	8417	9416
RUSV2a.002539.1.PC	chr2	1170	1498	2304	2496	1390	1325	446	2652	2391	2226
RUSV2a.002541.1.PC	chr2	1404	21000	20652	18097	23022	18823	10737	13379	16697	18910
RUSV2a.002543.1.PC	chr2	810	284	204	131	422	388	497	52	207	379
RUSV2a.002544.1.PC	chr2	1423	3034	2842	3215	2152	1717	1088	2538	3608	2301
RUSV2a.002545.1.PC	chr2	2058	5348	4394	4196	5656	4188	6380	4120	4636	4855
RUSV2a.002546.1.PC	chr3	2868	47892	50456	51402	38649	33095	15179	50762	56537	44272
RUSV2a.002548.1.PC	chr3	375	6076	8151	6303	4163	4357	2494	4756	4110	4777
RUSV2a.002551.1.PC	chr3	1642	2390	1547	2381	2785	1594	338	3041	4075	4658
RUSV2a.002552.1.PC	chr3	504	22116	25501	19880	16853	16766	10978	12790	13566	14575
RUSV2a.002553.1.PC	chr3	1035	352	280	328	274	360	312	362	423	452
RUSV2a.002554.1.PC	chr3	1053	456	402	481	957	985	627	831	1350	1427
RUSV2a.002555.1.PC	chr3	471	154	100	78	279	264	154	153	307	350
RUSV2a.002557.1.PC	chr3	1725	19088	23167	35028	7401	7948	6689	20711	20136	11094
RUSV2a.002558.1.PC	chr3	1902	4792	4718	4904	2892	2438	2903	4163	4128	3769
RUSV2a.002559.1.PC	chr3	357	9206	9939	8994	10340	9591	5415	8139	8424	10066
RUSV2a.002560.1.PC	chr3	3974	12254	11688	12513	11008	10785	6559	12461	12669	13226
RUSV2a.002561.1.PC	chr3	471	9760	12188	12416	5968	5088	4096	8125	5760	8999
RUSV2a.002563.1.PC	chr3	648	5562	4990	3992	9695	8065	7530	4296	5715	6170
RUSV2a.002564.1.PC	chr3	1375	11714	11016	10867	14335	14413	11358	14676	17274	12934
RUSV2a.002592.1.PC	chr2	791	6324	6646	6502	6014	5009	4264	4564	5534	5405
RUSV2a.002605.1.PC	chr2	2032	418	364	257	2292	2449	2925	438	668	601
RUSV2a.002607.1.PC	chr2	825	1990	1523	1889	4405	3081	1892	3142	3000	4183
RUSV2a.002608.1.PC	chr2	891	9346	7152	10959	8789	4211	11292	3259	3373	4209
RUSV2a.002609.1.PC	chr2	2684	24058	36516	38021	13438	15226	4326	23850	24721	29681
RUSV2a.002611.1.PC	chr2	936	2396	2618	3024	2253	2386	1337	3296	3019	3702
RUSV2a.002613.1.PC	chr3	1290	12870	12187	13763	12034	10708	4445	13277	13858	15337
RUSV2a.002614.1.PC	chr3	723	20	19	51	28	37	0	60	73	80
RUSV2a.002615.1.PC	chr3	795	3868	4239	4006	1584	1306	908	2174	1558	2709
RUSV2a.002616.1.PC	chr3	2406	880	1001	1652	936	888	256	2211	1786	1678
RUSV2a.002618.1.PC	chr3	474	550	353	309	304	203	249	162	271	225
RUSV2a.002623.1.PC	chr2	1915	5870	4405	3575	17142	19862	35224	3107	6700	9062
RUSV2a.002624.1.PC	chr2	3344	496	668	606	1184	1134	755	2693	2567	2033
RUSV2a.002625.1.PC	chr2	1194	13810	13482	12976	13930	12672	9804	12485	11550	13668
RUSV2a.002626.1.PC	chr2	801	3602	3014	3995	3348	2690	2572	2685	2002	2953
RUSV2a.002627.1.PC	chr2	1782	8634	8161	9604	8881	8695	3545	11775	11643	13289
RUSV2a.002628.1.PC	chr2	5587	2464	2595	4010	4466	4579	1560	11524	12742	8298
RUSV2a.002629.1.PC	chr3	936	2636	2470	3103	1992	1934	1484	2538	2446	2207
RUSV2a.002630.1.PC	chr3	663	574	79	2577	30	34	35	1432	57	157
RUSV2a.002631.1.PC	chr3	795	1130	941	1031	1082	951	515	1277	1664	1802
RUSV2a.002632.1.PC	chr3	1770	2330	2873	1810	31491	21200	6419	22119	34231	48601
RUSV2a.002633.1.PC	chr3	870	3934	3394	4613	1823	1362	1962	2097	1625	2018
RUSV2a.002634.1.PC	chr3	840	524	518	969	1087	1649	262	4538	2833	3022
RUSV2a.002635.1.PC	chr3	267	1206	1399	1228	1826	1565	455	1747	1900	2073
RUSV2a.002636.1.PC	chr3	2139	8142	7315	8326	23982	21139	3113	21929	31695	35825
RUSV2a.002637.1.PC	chr3	936	13028	13208	10009	16404	14112	8096	8439	10980	16505
RUSV2a.002638.1.PC	chr3	2289	9790	10065	10342	9158	8808	5012	9355	10271	10496
RUSV2a.002639.1.PC	chr3	558	5304	4925	3764	8537	6530	6964	3497	4805	6237
RUSV2a.002640.1.PC	chr3	1329	13082	12803	11975	16829	13102	19401	12241	13489	14631
RUSV2a.002641.1.PC	chr3	1011	2	2	35	82	105	38	281	326	322
RUSV2a.002642.1.PC	chr3	1653	12846	11147	10950	16433	10597	7025	10219	12973	15830
RUSV2a.002643.1.PC	chr3	846	2906	2465	3565	676	630	290	1848	1069	1143
RUSV2a.002644.1.PC	chr3	1008	184	205	111	60	59	65	201	143	127
RUSV2a.002645.1.PC	chr3	447	17042	17679	17682	22254	21260	7840	20949	24949	26152
RUSV2a.002647.1.PC	chr3	4838	12676	11170	11668	12155	8271	8608	7456	10443	10423
RUSV2a.002648.1.PC	chr3	3453	7670	11967	13605	2636	5721	1344	12179	9625	7771
RUSV2a.002649.1.PC	chr3	1101	960	873	1040	838	678	219	1434	1506	1184
RUSV2a.002651.1.PC	chr3	2481	68760	68443	64813	29623	29035	8018	39429	46343	51046
RUSV2a.002652.1.PC	chr3	759	3114	3787	4429	1629	1609	651	5238	3274	4959
RUSV2a.002653.1.PC	chr3	915	32	20	45	103	147	32	329	195	206
RUSV2a.002654.1.PC	chr3	645	360	307	360	7141	29249	13984	809	939	3665
RUSV2a.002655.1.PC	chr3	564	1226	743	449	35032	77773	45559	2396	4424	10426
RUSV2a.002656.1.PC	chr3	645	74	34	45	160	1220	434	53	50	43
RUSV2a.002657.1.PC	chr3	642	110	133	31	4316	13654	7381	55	690	1855
RUSV2a.002658.1.PC	chr3	645	32	46	27	2052	4550	929	34	326	988
RUSV2a.002659.1.PC	chr3	654	28	58	8	229	2246	1642	51	16	179
RUSV2a.002662.1.PC	chr3	546	110	124	74	304	316	64	580	635	495
RUSV2a.002663.1.PC	chr3	510	5468	6431	5789	5572	5643	1924	6168	6020	6041
RUSV2a.002664.1.PC	chr3	1092	5408	5844	5354	14358	13284	6285	10742	14831	14096
RUSV2a.002665.1.PC	chr3	519	5010	5911	5635	3093	2547	1096	4727	3862	3824
RUSV2a.002666.1.PC	chr3	2064	16832	19026	20275	17081	16590	5690	17047	18149	18444
RUSV2a.002667.1.PC	chr3	2157	13112	12521	15425	11844	11183	3869	19931	19401	18135
RUSV2a.002668.1.PC	chr3	1659	1696	1401	1928	125	238	237	198	260	128
RUSV2a.002669.1.PC	chr3	978	7484	8203	8314	8092	6900	4205	6918	6611	6570
RUSV2a.002670.1.PC	chr3	968	346	324	447	409	276	351	645	351	603
RUSV2a.002672.1.PC	chr3	747	6216	5601	4626	7904	7134	4716	6089	6426	7224
RUSV2a.002673.1.PC	chr3	2460	100	117	156	433	579	3706	729	739	641
RUSV2a.002674.1.PC	chr3	4127	34520	26893	33404	60127	56818	96604	31870	41354	52825
RUSV2a.002675.1.PC	chr3	1665	4426	4544	6007	4684	4327	1216	5898	6536	6685
RUSV2a.002678.1.PC	chr3	960	1892	2014	2461	1915	2161	1445	2892	2887	2707
RUSV2a.002679.1.PC	chr3	765	3314	3733	4758	3739	3980	1875	5331	4250	4962
RUSV2a.002680.1.PC	chr3	333	20512	24322	19008	18189	16375	8701	17644	14152	14107
RUSV2a.002681.1.PC	chr3	1116	11492	9959	11281	11926	9346	5315	9944	10801	11910
RUSV2a.002682.1.PC	chr3	1191	1198	989	710	3496	2008	2966	748	941	1305
RUSV2a.002683.1.PC	chr3	1488	48	9	89	13	48	423	15	26	30
RUSV2a.002684.1.PC	chr3	1578	5572	5198	5927	6145	5108	3131	5486	5502	6222
RUSV2a.002685.1.PC	chr3	610	22230	25614	29555	5620	5175	2338	5312	4354	4550
RUSV2a.002687.1.PC	chr3	672	460	603	597	228	291	298	438	335	278
RUSV2a.002688.1.PC	chr3	726	78	88	182	37	68	46	87	96	65
RUSV2a.002689.1.PC	chr3	934	6048	6907	7774	4224	4296	1810	5576	5541	5927
RUSV2a.002690.1.PC	chr3	345	66	81	146	167	222	76	425	339	218
RUSV2a.002691.1.PC	chr3	3909	5388	8066	15582	6236	8538	1934	38085	28935	14975
RUSV2a.002692.1.PC	chr3	519	0	0	6	0	0	19	0	4	0
RUSV2a.002693.1.PC	chr3	603	154	253	246	177	197	81	285	345	363
RUSV2a.002694.1.PC	chr3	1212	1674	2961	3032	642	860	529	1665	1966	1434
RUSV2a.002696.1.PC	chr3	377	152	412	19882	279	32	49	421	203	40
RUSV2a.002697.1.PC	chr3	586	2340	2259	2469	2555	1993	1695	1972	2187	2289
RUSV2a.002698.1.PC	chr3	1233	2336	2124	1830	2167	1631	1353	1714	2292	2347
RUSV2a.002699.2.PC	chr3	1881	23032	21450	22512	21674	18104	17497	21008	24048	24751
RUSV2a.002700.1.PC	chr3	987	2244	3538	3320	2663	2198	1136	2491	3510	3293
RUSV2a.002701.1.PC	chr3	1107	0	6	10	38	26	23	111	37	81
RUSV2a.002702.1.PC	chr3	756	458	127	193	701	6278	5564	90	70	429
RUSV2a.002704.1.PC	chr3	1095	184334	192295	123888	61916	30992	86866	5810	18291	22232
RUSV2a.002707.1.PC	chr3	1029	5308	5253	4686	2365	2313	2441	2309	3647	4196
RUSV2a.002708.1.PC	chr3	972	930	719	845	878	704	349	763	1190	893
RUSV2a.002709.1.PC	chr3	705	4318	5011	4870	4153	3527	3018	2481	2708	3203
RUSV2a.002711.1.PC	chr3	1005	66	73	3039	343	509	613	1284	878	663
RUSV2a.002712.1.PC	chr3	1104	10	6	4	4	1	4	2	0	0
RUSV2a.002713.1.PC	chr3	681	5638	7533	6131	255	1449	439	341	642	229
RUSV2a.002714.1.PC	chr3	1860	1568	1576	1627	2402	4639	3149	1686	2003	3150
RUSV2a.002715.1.PC	chr3	1419	54	48	169	294	63	459	75	49	38
RUSV2a.002716.1.PC	chr3	1464	10814	4329	31728	4685	3766	859	26926	9290	11435
RUSV2a.002717.1.PC	chr3	1728	20994	18499	22486	18586	13678	13940	12732	13522	15411
RUSV2a.002718.1.PC	chr3	552	2548	2410	2136	3582	3520	1724	3377	4149	3495
RUSV2a.002719.1.PC	chr3	975	1592	1751	1593	533	396	328	748	738	1064
RUSV2a.002720.1.PC	chr3	2211	948	1448	1713	1809	3755	4403	8346	4610	2289
RUSV2a.002723.1.PC	chr3	369	6614	8050	7797	8849	7680	3119	9385	8042	9376
RUSV2a.002725.1.PC	chr3	576	8872	10155	7933	14246	30095	4757	22049	22521	23766
RUSV2a.002730.1.PC	chr3	1146	1298	892	701	5112	22186	34412	553	314	299
RUSV2a.002731.1.PC	chr3	1761	18398	17679	17796	25324	23393	23513	13800	17332	18198
RUSV2a.002732.1.PC	chr3	1572	2398	2007	2049	8753	7495	8827	2358	4886	5614
RUSV2a.002733.1.PC	chr3	717	1944	2094	2610	1786	2024	865	3173	2741	2670
RUSV2a.002734.1.PC	chr3	1199	3430	3377	3773	3007	2311	1424	2896	2948	4111
RUSV2a.002735.1.PC	chr3	636	46	26	197	26	26	107	44	24	36
RUSV2a.002736.1.PC	chr3	1140	2542	2727	2420	1691	1589	1468	2336	2006	2078
RUSV2a.002737.1.PC	chr3	1008	2912	1618	2738	6468	4209	4134	4873	5320	8618
RUSV2a.002738.1.PC	chr3	945	10318	9375	7277	13662	10673	18072	4663	5961	6882
RUSV2a.002739.1.PC	chr3	1380	16	19	20	2	12	21	7	8	6
RUSV2a.002740.1.PC	chr3	1083	8524	7989	8051	11248	10258	5638	9726	10702	13897
RUSV2a.002741.1.PC	chr3	840	332	311	391	52	521	374	99	283	380
RUSV2a.002742.1.PC	chr3	1163	0	0	11	4	13	16	1	6	2
RUSV2a.002743.1.PC	chr3	309	1236	2379	2350	265	387	222	259	655	425
RUSV2a.002744.1.PC	chr3	612	2970	2443	2385	5977	6127	4722	2286	3231	3835
RUSV2a.002746.1.PC	chr3	564	0	42	15	62	133	66	362	215	172
RUSV2a.002748.1.PC	chr3	621	2808	2308	1992	2267	1870	1036	1980	2751	3039
RUSV2a.002749.1.PC	chr3	495	258	250	281	203	155	69	268	313	396
RUSV2a.002750.1.PC	chr3	1569	9540	9493	6134	15836	12790	13351	7144	10633	11033
RUSV2a.002752.1.PC	chr3	1242	72476	42582	22373	86987	97082	208956	5207	12378	12336
RUSV2a.002753.1.PC	chr3	396	1248	923	658	1809	983	937	912	1537	1852
RUSV2a.002754.1.PC	chr3	1293	1150	1044	897	4085	3303	2091	1022	1151	1194
RUSV2a.002756.1.PC	chr3	663	6484	5841	5919	6277	4658	4008	5191	5330	5439
RUSV2a.002757.1.PC	chr3	330	148	86	104	537	681	297	169	115	210
RUSV2a.002758.1.PC	chr3	1443	92	33	703	154	162	467	215	28	112
RUSV2a.002759.1.PC	chr3	1071	2340	3427	193	352	909	519	48	132	129
RUSV2a.002760.1.PC	chr3	1080	1142	902	1733	3481	3830	4097	1436	1837	1844
RUSV2a.002761.1.PC	chr3	792	186	163	300	164	143	393	185	87	196
RUSV2a.002762.1.PC	chr3	1181	15038	13636	15742	14449	11044	6543	14617	13628	16723
RUSV2a.002767.1.PC	chr3	957	1160	1139	1284	2798	2767	667	5196	5231	5618
RUSV2a.002768.1.PC	chr3	1464	6306	6491	5568	19053	14948	20132	3926	5460	5753
RUSV2a.002769.1.PC	chr3	1227	5088	5351	5139	6021	4711	3062	4984	5867	6117
RUSV2a.002770.1.PC	chr3	1371	3990	3955	4770	3775	3794	2844	3096	4300	3299
RUSV2a.002771.1.PC	chr3	777	15910	13576	12899	18986	17158	13452	10492	12690	18304
RUSV2a.002772.1.PC	chr3	1107	4734	5126	4060	4456	4776	2776	5021	3971	4791
RUSV2a.002774.1.PC	chr3	1908	1684	3074	5558	502	859	245	3570	2445	1389
RUSV2a.002775.1.PC	chr3	426	3026	2994	2853	2720	2847	671	3023	3515	4427
RUSV2a.002777.1.PC	chr3	1647	10588	11435	9838	11371	10168	4966	9026	11142	11942
RUSV2a.002778.1.PC	chr3	189	3866	4360	4058	3593	3510	2158	4767	3519	3719
RUSV2a.002781.1.PC	chr3	450	9084	9361	3683	6074	4261	1200	724	1482	1948
RUSV2a.002782.1.PC	chr3	2904	21852	20541	29649	10207	10643	1996	30573	27754	23283
RUSV2a.002783.1.PC	chr3	1938	3716	3343	3959	3650	2927	2403	3961	4331	3176
RUSV2a.002784.1.PC	chr3	651	370	376	669	591	623	570	288	649	880
RUSV2a.002785.1.PC	chr3	768	1240	1023	463	3673	1488	1526	202	707	1392
RUSV2a.002786.1.PC	chr3	1017	3448	3957	3587	5156	4532	2372	4754	5717	5946
RUSV2a.002787.1.PC	chr3	750	12574	13178	2034	1344	2700	648	735	1632	1892
RUSV2a.002790.1.PC	chr3	690	3828	6622	5312	1349	1684	999	953	1656	1226
RUSV2a.002791.1.PC	chr3	2388	41332	36421	45169	16959	15260	3167	25298	27739	28078
RUSV2a.002792.1.PC	chr3	673	64	30	59	172	108	36	89	403	647
RUSV2a.002793.1.PC	chr3	1509	6334	5187	5082	8474	6490	7211	6206	8167	8214
RUSV2a.002794.1.PC	chr3	1344	3792	4325	6713	2903	4370	1287	9800	6143	4610
RUSV2a.002795.1.PC	chr3	1492	5262	4942	4889	4075	2940	1839	3955	3679	4940
RUSV2a.002796.1.PC	chr3	561	278	304	305	190	126	193	142	121	60
RUSV2a.002797.1.PC	chr3	645	256	266	238	126	113	84	132	147	125
RUSV2a.002798.1.PC	chr3	246	0	5	8	0	0	7	0	0	2
RUSV2a.002800.1.PC	chr3	576	2698	2742	3111	1951	2020	702	2879	2534	3182
RUSV2a.002801.1.PC	chr3	1287	8264	6522	4322	40963	26548	20487	12349	25588	33867
RUSV2a.002802.1.PC	chr3	1084	17360	19031	14232	21365	19672	21307	11673	13298	14209
RUSV2a.002803.1.PC	chr3	1695	7048	6511	6233	9350	7421	4528	7313	7903	9479
RUSV2a.002804.1.PC	chr3	348	10466	4363	1283	66806	39070	41884	7574	24544	42150
RUSV2a.002805.1.PC	chr3	480	910	909	630	791	532	517	687	950	1133
RUSV2a.002806.1.PC	chr3	1067	4586	5793	3613	1429	1767	912	3420	2599	1718
RUSV2a.002807.1.PC	chr3	1132	2328	2760	2375	1775	1463	1840	2039	2498	2142
RUSV2a.002808.1.PC	chr3	2058	3766	3959	4434	2612	1884	1004	3659	4510	4815
RUSV2a.002809.1.PC	chr3	1734	30	47	70	32	22	33	207	290	164
RUSV2a.002810.1.PC	chr3	1059	514	304	1183	1549	1688	12208	191	169	227
RUSV2a.002811.1.PC	chr3	699	370	476	481	144	93	53	330	515	300
RUSV2a.002812.1.PC	chr3	2596	5060	5852	6570	2971	2844	1856	4313	4357	3176
RUSV2a.002813.1.PC	chr3	1035	6516	6735	6717	6337	6691	2347	9354	8431	9589
RUSV2a.002815.1.PC	chr3	1920	646	713	946	629	459	268	1250	1558	1171
RUSV2a.002816.1.PC	chr3	1971	3960	5187	6829	1555	1981	556	7418	7026	3656
RUSV2a.002819.1.PC	chr3	3023	8788	8066	9355	12345	10151	10694	10626	14013	15436
RUSV2a.002820.1.PC	chr3	2061	592	438	432	620	485	947	594	696	658
RUSV2a.002821.1.PC	chr3	516	396	303	455	4013	4504	788	8288	7177	9961
RUSV2a.002823.1.PC	chr3	879	14	24	18	0	6	33	4	10	0
RUSV2a.002824.1.PC	chr3	453	176	255	223	217	270	125	449	503	426
RUSV2a.002825.1.PC	chr3	696	324	913	884	458	537	298	184	626	625
RUSV2a.002826.1.PC	chr3	744	7796	9139	10621	7026	5936	1869	6737	7029	7791
RUSV2a.002828.1.PC	chr3	1137	1462	1524	1449	695	1155	1445	585	571	818
RUSV2a.002830.1.PC	chr3	1371	2994	6939	3788	766	2327	1339	2281	2486	1573
RUSV2a.002832.1.PC	chr3	2022	7930	7190	7230	48986	213430	96941	21719	23823	45651
RUSV2a.002833.1.PC	chr3	735	3650	3749	4036	3316	4267	1434	6321	4856	5042
RUSV2a.002834.1.PC	chr3	921	4130	3847	3479	4873	4016	1762	4212	5636	5499
RUSV2a.002836.1.PC	chr3	1773	13296	16206	17057	9232	23103	14933	12149	11090	13696
RUSV2a.002837.1.PC	chr3	771	11590	16163	20739	2683	4809	1360	8155	6830	6921
RUSV2a.002838.1.PC	chr3	630	2236	1310	2640	2909	16245	7834	2575	2847	3948
RUSV2a.002839.1.PC	chr3	1689	1506	1599	1447	6432	7475	1862	11996	13453	14425
RUSV2a.002840.1.PC	chr3	387	6088	6523	6679	6460	5427	3513	6322	5818	6708
RUSV2a.002841.1.PC	chr3	1692	4698	4695	4878	4107	2991	2361	6187	6368	5046
RUSV2a.002843.1.PC	chr3	1416	27676	28398	21844	26964	18422	8946	16384	22276	27951
RUSV2a.002844.1.PC	chr3	1014	6752	6061	5286	10462	8874	12608	3473	4591	5577
RUSV2a.002845.1.PC	chr3	933	10732	11661	10402	11168	10135	8677	9188	9281	8852
RUSV2a.002847.1.PC	chr3	558	11592	13783	13873	11432	10039	4846	10191	9729	9782
RUSV2a.002848.1.PC	chr3	1782	4358	3908	3294	9249	7356	2395	6937	14514	14437
RUSV2a.002850.1.PC	chr3	1182	7044	6411	9546	12258	11444	2342	14158	15469	21245
RUSV2a.002851.1.PC	chr3	392	1856	1769	2440	1855	940	623	1829	1525	1791
RUSV2a.002852.1.PC	chr3	1676	10068	8806	9686	9676	6506	4071	9329	11791	12043
RUSV2a.002853.1.PC	chr3	570	2898	3011	3479	4638	4809	2331	10554	8876	6323
RUSV2a.002854.1.PC	chr3	936	2374	3123	2864	1686	1487	1218	2214	2262	1834
RUSV2a.002855.1.PC	chr3	339	20700	25874	23812	19249	16695	11581	19721	15491	15463
RUSV2a.002857.1.PC	chr3	954	7096	6984	7105	8923	7242	4523	7964	8307	10233
RUSV2a.002860.1.PC	chr3	1464	289452	229070	355049	76873	44204	11610	74657	46488	61054
RUSV2a.002861.1.PC	chr3	1518	3014	3275	2826	7344	4959	5014	1728	3543	4241
RUSV2a.002862.1.PC	chr3	1425	2066	2161	1992	3798	4182	1316	4637	5008	6904
RUSV2a.002863.1.PC	chr3	462	1636	1268	485	11524	9708	5406	3718	9328	20110
RUSV2a.002866.1.PC	chr3	1380	608	582	212	3032	1528	875	804	1309	1726
RUSV2a.002867.1.PC	chr3	1041	6182	6025	5298	7216	6061	4831	5288	7174	7236
RUSV2a.002868.1.PC	chr3	1077	470	464	737	343	300	177	921	571	636
RUSV2a.002869.1.PC	chr3	1106	4726	4514	4615	4040	3612	3325	3956	4322	4703
RUSV2a.002870.1.PC	chr3	759	4444	4693	3930	2595	2298	2765	3632	3059	1819
[truncated: 31,839 more rows]

## Sheet: Supplementary Table 10
Supplementary Table 10. Comparative analysis of the differential expression of gene families in floral tissues involved that are involved in carbon metabolism.
Russell Gene ID	Red5 Gene ID	GeneName	Enzyme class	base mean	FCSvsSCSlog	adjp	SCSvsAlog	adjp	Process
RUSV2a.024243.1.PC	Acc24243.1	UGP2.2	UDP-glucose pyrophosphorylase	1724.93	0.103108	0.877018	-1.54316	0.000383058	sugar metabolism
RUSV2a.010484.1.PC	Acc10484.1	UGP2.5	UDP-glucose pyrophosphorylase	4017.75	-0.708585	5.05671e-06	0.41476	0.00855227	sugar metabolism
RUSV2a.009358.1.PC	Acc09358.1	UGP2.4	UDP-glucose pyrophosphorylase	7922.08	-0.406503	0.0495844	-0.362929	0.0701621	sugar metabolism
RUSV2a.005339.1.PC	Acc05339.1	UGP2.1	UDP-glucose pyrophosphorylase	3881.54	-0.70943	0.198204	-1.12999	0.0211319	sugar metabolism
RUSV2a.002819.1.PC	Acc02819.1_part1	UGP3.1.1_p	UDP-glucose pyrophosphorylase	11190.1	-0.0625789	0.834548	0.470834	0.0276932	sugar metabolism
RUSV2a.001548.1.PC	Acc01548.1	UGP3.2	UDP-glucose pyrophosphorylase	4997.73	0.227984	0.294439	0.330917	0.0908581	sugar metabolism
RUSV2a.001145.1.PC	Acc01145.1	UGP2.3	UDP-glucose pyrophosphorylase	55424	-0.15866	0.288455	0.066332	0.681474	sugar metabolism
RUSV2a.033521.1.PC	Acc33537.1_edited	TPS1.1b	trehalose 6-phosphate synthase	9835.35	0.115566	0.429082	-0.194355	0.129353	sugar metabolism
RUSV2a.031138.1.PC	Acc31138.1	TPS6	trehalose 6-phosphate synthase	47448.1	0.16334	0.788659	1.05299	0.0164937	sugar metabolism
RUSV2a.029449.1.PC	Acc29449.1	TPS5	trehalose 6-phosphate synthase	2978.78	-0.84808	0.00693819	0.387823	0.248315	sugar metabolism
RUSV2a.029021.1.PC	Acc29021.1_edited	TPS5	trehalose 6-phosphate synthase	22177.9	-1.28476	0.00860433	1.57808	0.000560998	sugar metabolism
RUSV2a.026744.1.PC	Acc26744.1	TPS8-9-10	trehalose 6-phosphate synthase	499.168	0.391163	0.812265	0.879104	0.528559	sugar metabolism
RUSV2a.025163.1.PC	Acc25163.1	TPS7	trehalose 6-phosphate synthase	31724.7	0.450445	0.270139	-0.0133402	0.979868	sugar metabolism
RUSV2a.021372.1.PC	Acc21372.1	TPS7	trehalose 6-phosphate synthase	53823.2	1.01491	0.0473252	0.215852	0.724104	sugar metabolism
RUSV2a.021356.1.PC	Acc21356.1	TPS1.2b	trehalose 6-phosphate synthase	13552.8	-0.537367	0.0888803	-0.209859	0.547822	sugar metabolism
RUSV2a.020715.1.PC	Acc20715.1	TPS7	trehalose 6-phosphate synthase	48656.4	1.43492	0.00846541	0.153998	0.827152	sugar metabolism
RUSV2a.020153.1.PC	Acc20153.1	TPS11	trehalose 6-phosphate synthase	122754	2.86014	4.22514e-09	-0.748693	0.174264	sugar metabolism
RUSV2a.019227.1.PC	Acc19227.1	TPS1.1a	trehalose 6-phosphate synthase	20808.8	-0.889876	1.71968e-06	-0.186081	0.398866	sugar metabolism
RUSV2a.018612.1.PC	Acc18612.1	TPS11	trehalose 6-phosphate synthase	60794.9	1.75268	0.00118329	-0.082229	0.912886	sugar metabolism
RUSV2a.013923.1.PC	Acc13923.1	TPS7	trehalose 6-phosphate synthase	17826.5	0.544945	0.00347002	-0.308322	0.109254	sugar metabolism
RUSV2a.006522.1.PC	Acc06522.1	TPS7	trehalose 6-phosphate synthase	44213.3	1.3754	0.000203449	-0.0360937	0.945687	sugar metabolism
RUSV2a.006511.1.PC	Acc06511.1	TPS1.2a	trehalose 6-phosphate synthase	5035.53	-0.444559	0.235418	-2.11022	1.73687e-12	sugar metabolism
RUSV2a.006239.1.PC	Acc06239.1	TPS8-9-10	trehalose 6-phosphate synthase	31695.4	1.50499	2.99579e-08	0.285957	0.379005	sugar metabolism
RUSV2a.028912.1.PC	Acc28912.1	TPPG.1	trehalose 6-phosphate phosphatase	141.27	1.07218	0.0128962	-1.73211	8.04279e-06	sugar metabolism
RUSV2a.027953.1.PC	Acc27953.1	TPPA.1	trehalose 6-phosphate phosphatase	1376.69	0.190021	0.773665	0.61477	0.244455	sugar metabolism
RUSV2a.023957.1.PC	Acc23957.1	TPPJ.2	trehalose 6-phosphate phosphatase	16289.7	-0.388801	0.349086	5.24752	1.72482e-62	sugar metabolism
RUSV2a.020290.1.PC	Acc20290.1	TPPD.4	trehalose 6-phosphate phosphatase	66.9113	-0.29608	0.710852	1.25296	0.0455812	sugar metabolism
RUSV2a.019908.1.PC	Acc19908.1	TPPF.3_p	trehalose 6-phosphate phosphatase	12729	0.0746322	0.835082	-1.5259	4.79043e-11	sugar metabolism
RUSV2a.019791.1.PC	Acc19791.1	TPPD.1	trehalose 6-phosphate phosphatase	2024.96	0.193409	0.381459	-0.520743	0.00415234	sugar metabolism
RUSV2a.016756.1.PC	Acc16756.1	TPPF.2	trehalose 6-phosphate phosphatase	5696.62	3.30571	2.85548e-23	-1.88191	2.66624e-08	sugar metabolism
RUSV2a.015785.1.PC_x	Acc15786.1	TPPF.1	trehalose 6-phosphate phosphatase	399.221	-0.464429	0.154649	0.878416	0.00228609	sugar metabolism
RUSV2a.010556.1.PC	Acc10556.1	TPPJ.1	trehalose 6-phosphate phosphatase	12106.7	-0.0566562	0.933922	0.265503	0.628059	sugar metabolism
RUSV2a.007578.1.PC	Acc07578.1	TPPD.2	trehalose 6-phosphate phosphatase	176.75	-0.161512	0.77523	-0.760457	0.0688969	sugar metabolism
RUSV2a.004924.1.PC	Acc04924.1	TPPD.3	trehalose 6-phosphate phosphatase	3173	2.83594	8.33729e-10	-0.106999	0.874146	sugar metabolism
RUSV2a.003562.1.PC	Acc03562.1	TPPA.4	trehalose 6-phosphate phosphatase	1471.23	-0.565964	0.121988	-0.166038	0.690445	sugar metabolism
RUSV2a.003315.1.PC	Acc03315.1	TPPA.3	trehalose 6-phosphate phosphatase	17670	-0.0735325	0.755457	-0.467552	0.00600465	sugar metabolism
RUSV2a.002730.1.PC	Acc02730.1	TPPA.2	trehalose 6-phosphate phosphatase	4705.01	5.33648	1.3127e-15	-1.66391	0.0218091	sugar metabolism
RUSV2a.001464.1.PC	Acc01464.1	TPPA.5_p	trehalose 6-phosphate phosphatase	6651.01	-0.111201	0.648947	0.514071	0.00522337	sugar metabolism
RUSV2a.001221.1.PC	Acc01221.1	TPPJ.3	trehalose 6-phosphate phosphatase	2333.76	-0.601096	0.229014	1.89359	4.74604e-06	sugar metabolism
RUSV2a.015546.1.PC	Acc15546.1	TRE1.1	trehalase	11341.3	-0.0921392	0.692719	1.91724	4.49001e-34	sugar metabolism
RUSV2a.016361.1.PC	Acc16361.1	TMT2.3	tonoplast monosaccharide transporter	15132.7	-0.862179	4.68129e-08	-0.86776	1.2314e-08	sugar transport
RUSV2a.011970.1.PC	Acc11971.1	TMT1.1	tonoplast monosaccharide transporter	2003.53	-1.24566	0.000222864	2.68168	4.72008e-18	sugar transport
RUSV2a.011968.1.PC	Acc11968.1	TMT2.1	tonoplast monosaccharide transporter	13962.6	-0.729599	7.02186e-05	1.05056	9.51398e-10	sugar transport
RUSV2a.011928.1.PC	Acc11928.1	TMT2.4	tonoplast monosaccharide transporter	3347.65	-0.847467	0.00690681	0.32628	0.344733	sugar transport
RUSV2a.010466.1.PC	Acc10466.1	TMT3.1	tonoplast monosaccharide transporter	275.055	-0.0543402	0.954197	-3.04946	1.8635e-08	sugar transport
RUSV2a.001118.1.PC	Acc01118.1	TMT2.2	tonoplast monosaccharide transporter	2334.63	-0.61654	0.122744	-2.25754	7.47232e-12	sugar transport
RUSV2a.031663.1.PC	Acc31663.1	SWEET9b	sugars will eventually be exported transporter	180.083	2.76623	0.000518683	-3.24014	1.66756e-05	sugar transport
RUSV2a.030636.1.PC	Acc30636.1	SWEET4b	sugars will eventually be exported transporter	67.1592	0.113349	0.902681	0.601844	0.405239	sugar transport
RUSV2a.029798.1.PC	Acc29798.1	SWEET5b	sugars will eventually be exported transporter	27.9084	1.6193	0.104616	-1.74403	0.0632937	sugar transport
RUSV2a.029635.1.PC	Acc29635.1	SWEET10c	sugars will eventually be exported transporter	360.063	0.743622	0.127245	-2.16959	1.01364e-07	sugar transport
RUSV2a.028762.1.PC	Acc28762.1	SWEET6b	sugars will eventually be exported transporter	16482	-0.3962	0.342857	0.988747	0.00459071	sugar transport
RUSV2a.027197.1.PC	Acc27197.1	SWEET16b	sugars will eventually be exported transporter	882.639	-0.635453	0.0668784	3.62869	5.26473e-33	sugar transport
RUSV2a.026038.1.PC	Acc26038.1	SWEET2a	sugars will eventually be exported transporter	2010.98	0.60162	4.48512e-05	0.288106	0.0656903	sugar transport
RUSV2a.024060.1.PC	Acc24060.1	SWEET1h	sugars will eventually be exported transporter	15221.2	0.998287	0.0301678	-0.467222	0.344423	sugar transport
RUSV2a.022095.1.PC	Acc22095.1	SWEET10b	sugars will eventually be exported transporter	7785.72	-0.672194	0.0977836	-1.10909	0.00220009	sugar transport
RUSV2a.021425.1.PC	Acc21426.1	SWEET17b-partial	sugars will eventually be exported transporter	4692.79	-0.683028	0.0107921	-0.0822979	0.810416	sugar transport
RUSV2a.021346.1.PC	Acc21350.1	SWEET2c-partial	sugars will eventually be exported transporter	8178.53	-0.453797	0.00361217	0.663373	4.04558e-06	sugar transport
RUSV2a.020287.1.PC	Acc20287.1	SWEET3a	sugars will eventually be exported transporter	398.12	-1.47194	0.00800468	6.66214	1.28242e-26	sugar transport
RUSV2a.019611.1.PC	Acc19611.1	SWEET9a	sugars will eventually be exported transporter	340.597	-0.998816	0.500367	-2.12649	0.087173	sugar transport
RUSV2a.017991.1.PC	Acc17991.1	SWEET10a	sugars will eventually be exported transporter	1440.6	1.5596	0.0737639	6.03108	1.10134e-14	sugar transport
RUSV2a.015551.1.PC	Acc15551.1	SWEET6a-partial	sugars will eventually be exported transporter	92.3705	1.70012	0.566014	1.68913	0.551145	sugar transport
RUSV2a.015251.1.PC	Acc15251.1	SWEET17a	sugars will eventually be exported transporter	64.1934	-0.498634	0.660808	-0.0817562	0.946367	sugar transport
RUSV2a.014315.1.PC	Acc14315.1	SWEET15c	sugars will eventually be exported transporter	263.563	0.999609	0.260469	-0.890128	0.302592	sugar transport
RUSV2a.012274.1.PC	Acc12274.1	SWEET1a	sugars will eventually be exported transporter	21038.2	-0.987628	0.00841704	-2.55773	1.03917e-14	sugar transport
RUSV2a.011565.1.PC	Acc11565.1	SWEET1g	sugars will eventually be exported transporter	2490.21	-0.389643	0.464749	2.02332	7.32555e-07	sugar transport
RUSV2a.006583.1.PC	Acc06583.1	SWEET16a	sugars will eventually be exported transporter	0.577217	-1.74856	0.812196	-0.675888	0.924747	sugar transport
RUSV2a.006507.1.PC	Acc06507.1	SWEET2b	sugars will eventually be exported transporter	14385.2	2.12035	3.90966e-09	-0.0474985	0.928917	sugar transport
RUSV2a.005682.1.PC	Acc05682.1	SWEET4a	sugars will eventually be exported transporter	57291.1	2.00812	0.000203449	-3.79585	1.79551e-14	sugar transport
RUSV2a.033764.1.PC	Acc33764.1	STP5	sugar transporter protein	1072.26	1.17864	0.198507	0.244437	0.821074	sugar transport
RUSV2a.033763.1.PC	Acc33763.1	STP5	sugar transporter protein	142.767	-0.323447	0.425553	-0.823623	0.0105021	sugar transport
RUSV2a.027925.1.PC	Acc27925.1	STP3	sugar transporter protein	1466.9	0.282833	0.362121	0.364206	0.201824	sugar transport
RUSV2a.027299.1.PC	Acc27299.1	STP13	sugar transporter protein	4522.85	0.516185	0.210714	0.248835	0.57275	sugar transport
RUSV2a.023949.1.PC	Acc23949.1	STP5	sugar transporter protein	2691.73	-0.162497	0.650534	0.855724	0.00133685	sugar transport
RUSV2a.023267.1.PC	Acc23267.1	STP14	sugar transporter protein	23875.3	0.43506	0.0497559	-1.89149	3.55501e-24	sugar transport
RUSV2a.019973.1.PC	Acc19973.1	STP1	sugar transporter protein	19896	0.913531	0.103585	-2.16689	7.41217e-06	sugar transport
RUSV2a.017391.1.PC	Acc17391.1	STP1	sugar transporter protein	128024	3.19117	6.62721e-27	-2.79173	2.58518e-21	sugar transport
RUSV2a.015717.1.PC	Acc15717.1	STP1	sugar transporter protein	81554.4	1.51281	0.00351151	-3.96333	7.57863e-18	sugar transport
RUSV2a.010045.1.PC	Acc10045.1	STP7	sugar transporter protein	10630.9	0.830914	0.0156041	1.83012	2.05115e-09	sugar transport
RUSV2a.009613.1.PC	Acc09613.1	STP1	sugar transporter protein	23843.2	1.25794	3.56105e-05	-1.02976	0.000568262	sugar transport
RUSV2a.004916.1.PC	Acc04916.1	STP5	sugar transporter protein	258.919	-0.110497	0.80595	0.932229	0.00342933	sugar transport
RUSV2a.004291.1.PC	Acc04291.1	STP13	sugar transporter protein	7980.36	8.01456	1.1658e-20	-3.02968	0.000855021	sugar transport
RUSV2a.003584.1.PC	Acc03585.1	STP3	sugar transporter protein	1.60946	-0.542396	0.933489	-0.426812	0.942026	sugar transport
RUSV2a.023860.1.PC	Acc23860.1	SUC4.2	sucrose transporter	9541.6	-0.804829	7.07625e-06	0.33646	0.0778557	sugar transport
RUSV2a.014146.1.PC	Acc14146.1	SUC3.2	sucrose transporter	6999.64	-0.222482	0.228646	-0.196213	0.274461	sugar transport
RUSV2a.012448.1.PC	Acc12448.1	SUC1.2	sucrose transporter	558.121	1.373	0.161106	1.59486	0.0827578	sugar transport
RUSV2a.011717.1.PC	Acc11717.1	SUC4.1	sucrose transporter	808.236	-0.833214	0.0436061	-1.10651	0.00325376	sugar transport
RUSV2a.006322.1.PC	Acc06322.1	SUC3.1	sucrose transporter	8221.76	0.530777	0.000304061	-0.213249	0.180049	sugar transport
RUSV2a.005158.1.PC	Acc05158.1	SUC1.1	sucrose transporter	17.275	-1.36347	0.358222	1.14056	0.429732	sugar transport
RUSV2a.032311.1.PC	Acc32312.1	SUS6.4	sucrose synthase	265.565	0.901586	0.591568	0.330681	0.853339	sugar metabolism
RUSV2a.030246.1.PC	Acc30246.1	SUS6.3	sucrose synthase	1356.79	-0.149329	0.469199	2.12255	1.01919e-41	sugar metabolism
RUSV2a.025497.1.PC	Acc25497.1	SUSA.2_p	sucrose synthase	72087.8	2.22799	4.64744e-07	-0.431964	0.414379	sugar metabolism
RUSV2a.024234.1.PC	Acc24234.1	SUS6.2	sucrose synthase	736.361	-0.243781	0.530362	2.40388	1.26432e-16	sugar metabolism
RUSV2a.023417.1.PC	Acc23417.1	SUS1.1	sucrose synthase	192783	-0.764856	0.0893889	3.49784	7.57727e-21	sugar metabolism
RUSV2a.015261.1.PC	Acc15261.1	SUSA.1	sucrose synthase	62355.3	-0.173335	0.221052	0.826342	3.71523e-13	sugar metabolism
RUSV2a.012922.1.PC	Acc12922.1	SUS1.2	sucrose synthase	28971.5	-0.344747	0.294808	2.59034	2.92678e-24	sugar metabolism
RUSV2a.005333.1.PC	Acc05333.1	SUS6.1	sucrose synthase	3231.09	0.369401	0.048853	1.99943	7.36304e-36	sugar metabolism
RUSV2a.018782.1.PC	Acc18783.1_partial	SPS1.3	sucrose phosphate synthase	14980.1	0.402587	0.00186172	0.174963	0.208479	sugar metabolism
RUSV2a.015447.1.PC	Acc15447.1_edited_13 exons	SPS1.2	sucrose phosphate synthase	2297.57	-0.0395202	0.915305	-1.97374	1.53419e-19	sugar metabolism
RUSV2a.014495.1.PC	Acc14495.1 partial	SPS1.1	sucrose phosphate synthase	16094.6	0.476786	0.00472945	-0.570525	0.000316247	sugar metabolism
RUSV2a.011414.1.PC	Acc11414.1	SPS4	sucrose phosphate synthase	10108.2	-0.449169	0.0557116	1.9994	4.42893e-24	sugar metabolism
RUSV2a.006472.1.PC	Acc06472.1	SPS3	sucrose phosphate synthase	15666	0.272566	0.424294	-2.38788	6.93697e-21	sugar metabolism
RUSV2a.022997.1.PC	Acc23001.1	SPP2.1	sucrose phosphate phosphatase	3466.01	-0.789556	0.00206947	0.828239	0.000697167	sugar metabolism
RUSV2a.013323.1.PC	Acc13330.1	SPP2.2	sucrose phosphate phosphatase	1093.4	-0.396176	0.0730428	0.305877	0.162711	sugar metabolism
RUSV2a.030728.1.PC	Acc30728.1	SS2	starch synthase	3959.96	-1.05098	0.000403453	0.00785995	0.985811	starch synthesis
RUSV2a.009748.1.PC	Acc09748.1	SS3	starch synthase	6890.08	-0.43426	0.000140447	0.183383	0.132741	starch synthesis
RUSV2a.003291.1.PC	Acc03291.1	SS1	starch synthase	6311.19	0.42016	0.097854	-2.02454	3.35933e-22	starch synthesis
RUSV2a.003251.1.PC	Acc03251.1	GBSS	starch synthase	36259.9	-0.474898	0.0529034	0.0017245	0.996922	starch synthesis
RUSV2a.023920.1.PC	Acc23920.1	ISA3	starch debranching enzyme	20196.3	-0.449567	0.0891817	0.230771	0.410786	starch degradation
RUSV2a.002449.1.PC	Acc02453.1	PU1	starch debranching enzyme	8646.21	-0.307348	0.0630116	-0.168344	0.330941	starch degradation
RUSV2a.026320.1.PC	Acc26320.1	SBE1_p	starch branching enzyme	7573.13	-0.153004	0.428903	0.0945414	0.633213	starch synthesis
RUSV2a.023491.1.PC	Acc23491.1	SBE2.2	starch branching enzyme	10615.1	-1.03994	0.000241293	0.807745	0.0038277	starch synthesis
RUSV2a.021038.1.PC	Acc21039.1	SBE2.5_p	starch branching enzyme	2469.01	-1.72099	1.12572e-11	1.95497	1.77209e-15	starch synthesis
RUSV2a.016922.1.PC	Acc16922.1	SBE2.4	starch branching enzyme	35427.5	-0.184239	0.287613	-0.836371	1.21094e-09	starch synthesis
RUSV2a.008427.1.PC	Acc08427.1	SBE2.3	starch branching enzyme	9098.79	-0.283937	0.19355	-0.645517	0.000532179	starch synthesis
RUSV2a.004493.1.PC	Acc04493.1	SBE2.1	starch branching enzyme	28838.9	-0.339204	0.0295394	0.864361	2.07212e-10	starch synthesis
RUSV2a.031167.1.PC	Acc31167.1	PGM2.2_p	phosphoglucomutase	10528.7	0.130824	0.566173	-1.46368	2.082e-19	sugar metabolism
RUSV2a.028397.2.PC	Acc28398.1	PGM2.1	phosphoglucomutase	53.0994	-0.243703	0.856935	2.42075	0.0132069	sugar metabolism
RUSV2a.027998.1.PC	Acc27998.1	PGM1.1	phosphoglucomutase	19903.2	-0.464922	0.00795987	-0.338354	0.052607	sugar metabolism
RUSV2a.003238.1.PC	Acc0324.1	PGM1.2_p	phosphoglucomutase	25260.3	0.958014	0.153669	-3.3093	2.7708e-09	sugar metabolism
RUSV2a.023662.1.PC	Acc23662.1	PGIp.1_p	phosphoglucoisomerase	28942.7	-0.0829932	0.695977	0.0114001	0.960488	sugar metabolism
RUSV2a.011688.1.PC	Acc11688.1	PGIp.2	phosphoglucoisomerase	16687.6	-0.596216	0.105023	-0.479692	0.185716	sugar metabolism
RUSV2a.004867.1.PC	Acc04867.1	PGIc.2	phosphoglucoisomerase	11197.9	-0.318877	0.0545137	-0.14227	0.426953	sugar metabolism
RUSV2a.004643.1.PC	Acc04643.1	PGIc.1	phosphoglucoisomerase	21817.3	-0.181013	0.266159	0.0919154	0.594496	sugar metabolism
RUSV2a.000225.1.PC	Acc00225.1	GWD3 (PWD)	phosphoglucan, water dikinase	25879.3	0.191106	0.347955	-0.54076	0.00124652	starch degradation
RUSV2a.030625.1.PC	Acc30625.1	SEX4.1	phosphoglucan phosphatase	7066.37	0.00026765	0.999488	0.279406	0.134596	starch degradation
RUSV2a.027859.1.PC	Acc27860.1	SEX4.2b_p	phosphoglucan phosphatase	3546.29	1.22359	0.00136789	-0.865525	0.0232998	starch degradation
RUSV2a.027577.1.PC	Acc27577.1	SEX4a	phosphoglucan phosphatase	11402.5	0.0219112	0.918658	-0.0839629	0.627654	starch degradation
RUSV2a.024646.1.PC	Acc24646.1	SEX4	phosphoglucan phosphatase	5221.38	-0.15349	0.690087	-0.593197	0.0453506	starch degradation
RUSV2a.005673.1.PC	Acc05673.1	SEX4.1b	phosphoglucan phosphatase	3372.15	0.0885338	0.810057	-0.257489	0.388511	starch degradation
RUSV2a.003647.1.PC	Acc03647.1	SEX4.2	phosphoglucan phosphatase	577.293	-0.715387	0.252296	0.0735706	0.923491	starch degradation
RUSV2a.025556.1.PC	Acc25556.1	ISA2.2	isoamylase	6497.27	-0.439173	0.0412096	0.0555606	0.838664	starch synthesis
RUSV2a.015202.1.PC	Acc15202.1	ISA2.1	isoamylase	5159.9	-0.507375	0.000334652	0.206529	0.175344	starch synthesis
RUSV2a.000884.1.PC	Acc00884.1	ISA1.1	isoamylase	9066.12	-0.594815	6.18812e-07	0.115862	0.416216	starch synthesis
RUSV2a.033185.1.PC	Acc33185.1	INVA.6	invertase	58197.5	4.28297	1.69255e-45	-0.907163	0.00644769	sugar metabolism
RUSV2a.027954.1.PC	Acc27954.1	INV3.1	invertase	37037.3	1.00817	0.0146707	2.06776	2.02134e-08	sugar metabolism
RUSV2a.026235.1.PC	Acc26235.1	INVE_3	invertase	7821.87	0.245981	0.467919	-0.447782	0.126603	sugar metabolism
RUSV2a.024629.1.PC	Acc24629.1	INVE_2	invertase	17937.5	2.04016	7.42908e-15	-1.08718	5.16942e-05	sugar metabolism
RUSV2a.024210.1.PC	Acc24210.1	INVA.5	invertase	3187.81	0.323043	0.0142747	-0.581593	9.17791e-07	sugar metabolism
RUSV2a.024119.1.PC	Acc24121.1	INVI.1	invertase	3138.45	-0.739901	0.0428896	1.05096	0.00166093	sugar metabolism
RUSV2a.022907.1.PC	Acc22907.1_partial	INVA.4	invertase	29541.9	2.7622	2.17561e-12	-0.55046	0.231381	sugar metabolism
RUSV2a.022611.1.PC	Acc22611.1	CWINV1.1	invertase	3180.03	-0.631178	0.142849	1.05355	0.00595531	sugar metabolism
RUSV2a.021526.1.PC	Acc21526.1	INVE_1	invertase	5670.72	1.10012	0.00253122	-0.643696	0.0851236	sugar metabolism
RUSV2a.021472.1.PC	Acc21472.1	INVA.3	invertase	16440.6	1.44062	7.3562e-06	-0.534662	0.125402	sugar metabolism
RUSV2a.021320.1.PC	Acc21322.1	INVA.2	invertase	13813.6	-0.42858	0.128022	-0.962936	7.28806e-05	sugar metabolism
RUSV2a.019909.1.PC	Acc19909.1	INV3.3	invertase	504.812	-0.446005	0.226702	0.0251002	0.95685	sugar metabolism
RUSV2a.017686.1.PC	Acc17686.1	CWINV1.2	invertase	5951.4	4.21832	3.49832e-11	0.0675927	0.944202	sugar metabolism
RUSV2a.016258.1.PC	Acc16258.1	INVK.2	invertase	14881.5	-0.395434	0.095055	0.904462	1.03423e-05	sugar metabolism
RUSV2a.015916.1.PC	Acc15916.1	INVX.2	invertase	6244.33	0.146883	0.822402	-1.93707	8.6812e-06	sugar metabolism
RUSV2a.015785.1.PC	Acc15785.1	INV3.2	invertase	399.221	-0.464429	0.154649	0.878416	0.00228609	sugar metabolism
RUSV2a.013406.1.PC	Acc13406.1	CWINV2	invertase	44108.9	0.953068	1.09898e-05	-3.23967	4.4979e-61	sugar metabolism
RUSV2a.012236.1.PC	Acc12236.1	INVI.2	invertase	30254.2	0.610906	0.00486821	0.027613	0.925893	sugar metabolism
RUSV2a.011463.1.PC	Acc11463.1	INVI.3	invertase	8110.19	1.21058	0.00221668	-0.289213	0.53602	sugar metabolism
RUSV2a.008050.1.PC	Acc08050.1	INVA.1	invertase	7202.41	0.669814	7.99867e-07	-0.63488	1.41096e-06	sugar metabolism
RUSV2a.007563.1.PC	Acc07563.1_gap in middle	INVX.3	invertase	802.7	0.55771	0.541018	-0.686698	0.412889	sugar metabolism
RUSV2a.007278.1.PC	Acc07278.1	INVK.1	invertase	16560.3	-0.10859	0.798351	0.698389	0.0224168	sugar metabolism
RUSV2a.007110.1.PC	Acc07110.1	INVK.3	invertase	34995.4	0.31153	0.163523	-1.8954	5.4035e-26	sugar metabolism
RUSV2a.005176.1.PC	Acc05177.1	INVX.1	invertase	40.0454	-0.742662	0.647343	0.428594	0.792477	sugar metabolism
RUSV2a.004550.1.PC	Acc04550.1	INVK.4	invertase	593.314	0.764842	0.378104	-1.25839	0.0992547	sugar metabolism
RUSV2a.003561.1.PC	Acc03561_partial	INV3.4	invertase	19577.5	-0.862031	0.00487787	1.76727	1.32726e-10	sugar metabolism
RUSV2a.032432.1.PC	Acc32432.1	HKL1	hexokinase	630.122	0.450157	0.400894	0.726663	0.127271	sugar metabolism
RUSV2a.030906.1.PC	Acc30906.1	HKL3	hexokinase	1660.04	-0.407775	0.693117	-4.40426	6.30782e-10	sugar metabolism
RUSV2a.026173.1.PC	Acc26173.1	HKL1_p	hexokinase	2289.92	0.50593	0.20842	-0.631894	0.0881015	sugar metabolism
RUSV2a.023564.1.PC	Acc23564.1	HK3	hexokinase	5419.42	-1.10768	0.015351	0.536513	0.269156	sugar metabolism
RUSV2a.023282.1.PC	Acc23282.1	HK1.1	hexokinase	8269.8	0.319762	0.374097	-0.085775	0.832807	sugar metabolism
RUSV2a.013056.1.PC	Acc13056.1	HK1.2	hexokinase	6541.98	1.25839	2.66746e-07	-0.367455	0.17999	sugar metabolism
RUSV2a.009871.1.PC	Acc09878.1	HK1.3	hexokinase	284.615	0.907794	0.299682	0.548496	0.546079	sugar metabolism
RUSV2a.008178.1.PC	Acc08178.1	GWD1.2 (SEX1)	glucan, water dikinase	13984.3	-0.647144	0.00202951	0.314451	0.15524	starch degradation
RUSV2a.006189.1.PC	Acc06190.1	GWD1.1 (SEX1)	glucan, water dikinase	4.28853	-1.54839	0.687656	0.994452	0.791789	starch degradation
RUSV2a.027995.1.PC	Acc27996.1	FRK7.3	fructokinase	6471.38	-1.29508	5.99037e-11	2.76967	3.95184e-49	sugar metabolism
RUSV2a.024911.1.PC	Acc24911.1	FRK4.1	fructokinase	47180.5	0.544513	0.0214013	-1.57227	2.06235e-14	sugar metabolism
RUSV2a.010225.1.PC	Acc10225.1	FRK6.1	fructokinase	2481.54	-0.582576	0.00128248	-0.115548	0.596848	sugar metabolism
RUSV2a.003525.1.PC	Acc03525.1	FRK7.2	fructokinase	41431.4	-1.03407	0.0492955	-1.48229	0.00199488	sugar metabolism
RUSV2a.002141.1.PC	Acc02141.1	FRK4.2	fructokinase	3491.04	1.43075	3.25311e-07	-2.16105	2.46932e-16	sugar metabolism
RUSV2a.001444.1.PC	Acc01444.1	FRK7.1	fructokinase	14227.2	0.681652	0.0755527	-0.451236	0.247511	sugar metabolism
RUSV2a.000297.1.PC	Acc00297.1	FRK4.3	fructokinase	2833.29	1.09602	8.37933e-05	-2.57013	3.39335e-24	sugar metabolism
RUSV2a.013253.1.PC	Acc13256.1	DPE2	disproportionating enzyme	10.9649	-0.0903137	0.969296	-1.48861	0.340213	starch degradation
RUSV2a.005537.1.PC	Acc05537.1	DPE1	disproportionating enzyme	11877.3	-0.114105	0.569196	0.0629258	0.758193	starch degradation
RUSV2a.033388.2.PC	Acc33388.2	BAM4.2	beta-amylase	663.484	0.0741209	0.885486	0.162547	0.712181	starch degradation
RUSV2a.033387.1.PC	Acc33388.1	BAM4.1	beta-amylase	601.215	-1.78917	0.0524503	4.49827	3.15889e-08	starch degradation
RUSV2a.033140.1.PC	Acc33143.1	BAM9	beta-amylase	343.085	0.104218	0.766668	0.192415	0.532675	starch degradation
RUSV2a.028966.1.PC	Acc28966.1	BAM3.5	beta-amylase	2078.89	0.262316	0.549442	1.39852	2.39326e-05	starch degradation
RUSV2a.028760.1.PC	Acc28760.1	BAM1.3	beta-amylase	2361.11	1.26465	4.71076e-05	-0.231955	0.541348	starch degradation
RUSV2a.028681.1.PC	Acc28681.1	BAM8.2	beta-amylase	7412.98	-0.655726	4.48152e-05	-0.537495	0.000627002	starch degradation
RUSV2a.028117.1.PC	Acc28118.1	BAM3.2	beta-amylase	278.613	2.30623	0.000684851	2.30603	0.000796423	starch degradation
RUSV2a.022625.1.PC	Acc22625.1	BAM8.1	beta-amylase	1263.39	-0.686763	8.40682e-05	-0.0434042	0.855401	starch degradation
RUSV2a.020201.1.PC	Acc20201.1	BAM7.2	beta-amylase	2303.28	-0.516766	0.00312584	-0.171293	0.380848	starch degradation
RUSV2a.019330.1.PC	Acc19330.1	BAM4.3	beta-amylase	6002.32	-0.158138	0.542808	-0.0863479	0.744789	starch degradation
RUSV2a.016695.1.PC	Acc16695.1	BAM3.4	beta-amylase	3326.9	1.2895	0.000575589	-0.475731	0.247913	starch degradation
RUSV2a.015874.1.PC	Acc15874.1	BAM3.1	beta-amylase	29567.5	2.16176	0.00174463	-0.969248	0.188718	starch degradation
RUSV2a.014995.1.PC	Acc15000.1	BAM6.1	beta-amylase	3.20943	-1.58108	0.769249	-0.676715	0.898363	starch degradation
RUSV2a.009124.1.PC	Acc09124.1	BAM7.1	beta-amylase	21060.1	-0.119971	0.631382	-1.12457	2.1903e-10	starch degradation
RUSV2a.008918.1.PC	Acc08918.1	BAM1.2	beta-amylase	10841.2	0.300045	0.697051	0.77861	0.218475	starch degradation
RUSV2a.000234.1.PC	Acc00234.1	BAM1.1	beta-amylase	27571.4	0.613019	0.307662	0.80734	0.141208	starch degradation
RUSV2a.032971.1.PC	Acc32971.1	PHS1.2	alpha-glucan phosphorylase	26522	-0.127089	0.750428	-0.904347	0.00147925	starch degradation
RUSV2a.031818.1.PC	Acc31818.1	PHS2.1	alpha-glucan phosphorylase	22740.2	-0.270814	0.515519	-0.306428	0.429967	starch degradation
RUSV2a.016485.1.PC	Acc16485.1	PHS2.2	alpha-glucan phosphorylase	11548.8	-0.262768	0.414347	-0.168657	0.607567	starch degradation
RUSV2a.009532.1.PC	Acc09532.1	PHS3	alpha-glucan phosphorylase	8105.17	-0.962902	0.000297509	0.322493	0.275814	starch degradation
RUSV2a.005777.1.PC	Acc05785.1	PHS1.1	alpha-glucan phosphorylase	23806.4	0.206568	0.62411	-1.81305	1.58996e-09	starch degradation
RUSV2a.031412.1.PC	Acc31412.1	AMY3	alpha-amylase	4971.38	-0.484435	0.112934	-0.0381979	0.922287	starch degradation
RUSV2a.023738.1.PC	Acc23738.1	AMY1	alpha-amylase	7815.73	2.56394	2.3482e-05	1.18818	0.0631285	starch degradation
RUSV2a.023514.1.PC	Acc23514.1	AMY2	alpha-amylase	5068.05	1.9698	3.26125e-10	0.680809	0.0453506	starch degradation
RUSV2a.006307.1.PC	Acc06307.1	AMY3	alpha-amylase	6380.4	0.185858	0.646058	-0.505638	0.122573	starch degradation
RUSV2a.004508.1.PC	Acc04508.1	AMY2	alpha-amylase	207.754	-0.65065	0.0662949	1.23848	0.000107423	starch degradation
RUSV2a.033367.1.PC	Acc33369.1	APL1	ADP-glucose pyrophosphorylase	0.305934	0	1	-2.64776	0.680274	starch synthesis
RUSV2a.023630.1.PC	Acc23630.1	APL2	ADP-glucose pyrophosphorylase	2983.52	-0.569421	0.25874	0.260075	0.631873	starch synthesis
RUSV2a.019184.1.PC	Acc19186.1	APS1	ADP-glucose pyrophosphorylase	4747.07	0.317015	0.227973	1.5282	5.47884e-13	starch synthesis
RUSV2a.013557.1.PC	Acc13557.1	APS1	ADP-glucose pyrophosphorylase	37319.3	0.273712	0.211206	-0.110078	0.646339	starch synthesis
RUSV2a.011159.1.PC	Acc11162.1	APL4	ADP-glucose pyrophosphorylase	100790	1.41476	6.78751e-05	-1.12939	0.00123565	starch synthesis
RUSV2a.004618.1.PC	Acc04618.1	APL2	ADP-glucose pyrophosphorylase	46696.7	-0.00534313	0.989058	-0.0738308	0.810949	starch synthesis
RUSV2a.003134.1.PC	Acc03134.1	APS1	ADP-glucose pyrophosphorylase	2197.15	-0.561806	0.290425	0.910348	0.0528351	starch synthesis
RUSV2a.000381.1.PC	Acc00381.1	APS2	ADP-glucose pyrophosphorylase	212.095	-0.764406	0.18493	0.505858	0.387934	starch synthesis

[truncated: 2 more sheets: Supplementary Table 11, Supplementary Table 12]
